# Supplementary material for: Integrating proteomics and machine learning reveals characteristics and risks of lymph node-independent distant metastasis in colorectal cancer
Source: Front Immunol. 2025 Jul 21;16:1622528. doi: 10.3389/fimmu.2025.1622528 (PMC12322899; doi:10.3389/fimmu.2025.1622528)
Supplement: Supplementary file 1 [file Table1.xlsx]

## Sheet: Tumor vs. Normal
Protein	Protein Description	Gene Name	PG.ProteinGroups	PG.ProteinAccessions	PG.Genes	PG.ProteinDescriptions	PG.ProteinNames	SequenceNumber	N0-T-1	N0-T-2	average N0-T	N0-N-1	N0-N-2	average N0-N	N0-T/N0-N	t test p value	GO annotations	KO(Name)	Pathways	Subcellular localization	Domain
C9JZR7	Actin beta (Fragment)	ACTB	C9JZR7	C9JZR7	ACTB	Actin beta (Fragment)	C9JZR7_HUMAN	2	308744	285568	297156	21021.3	20284	20652.7	14.3883	0.00175353					PF00022(Actin)
T2HVB7	Carcinoembryonic antigen-related cell adhesion molecule 5 isoform 5D	CEACAM5	T2HVB7	T2HVB7	CEACAM5	Carcinoembryonic antigen-related cell adhesion molecule 5 isoform 5D	T2HVB7_HUMAN	2	930075	877517	903796	68991.1	69607.9	69299.5	13.0419	0.000990337					PF13927(Immunoglobulin domain);PF13895(Immunoglobulin domain);PF07686(Immunoglobulin V-set domain)
L0R5E9	Alternative protein ZEB1	ZEB1	L0R5E9	L0R5E9	ZEB1	Alternative protein ZEB1	L0R5E9_HUMAN	1	82161	88417.1	85289.1	7043.24	7022.09	7032.66	12.1276	0.00159395
M0QX98	CEA cell adhesion molecule 5 (Fragment)	CEACAM5	M0QX98	M0QX98	CEACAM5	CEA cell adhesion molecule 5 (Fragment)	M0QX98_HUMAN	2	1068380	1183710	1126045	78098.1	113824	95961.1	11.7344	0.00341698					PF07686(Immunoglobulin V-set domain)
P40199	Carcinoembryonic antigen-related cell adhesion molecule 6	CEACAM6	P40199	P40199;Q13985	CEACAM6	Carcinoembryonic antigen-related cell adhesion molecule 6	CEAM6_HUMAN	7	820972	877508	849240	78234.6	76951.4	77593	10.9448	0.00133999	GO:0006915(BP:apoptotic process);GO:0007156(BP:homophilic cell adhesion via plasma membrane adhesion molecules);GO:0007157(BP:heterophilic cell-cell adhesion via plasma membrane cell adhesion molecules);GO:0007165(BP:signal transduction);GO:0008284(BP:positive regulation of cell population proliferation);GO:0030335(BP:positive regulation of cell migration);GO:0034116(BP:positive regulation of het…	hsa:4680		Extracellular	PF13927(Immunoglobulin domain);PF07686(Immunoglobulin V-set domain);PF13895(Immunoglobulin domain)
Q5BJE1	Coiled-coil domain-containing protein 178	CCDC178	Q5BJE1	Q5BJE1;A0A0A0MS97;A1L4G8;B7ZM04;F8W7A7;Q6P5S0	CCDC178	Coiled-coil domain-containing protein 178	CC178_HUMAN	1	66370.7	73399.6	69885.1	4031.12	10985	7508.06	9.30802	0.00622287	GO:0036064(CC:ciliary basal body)	hsa:374864		Nuclear
P16444	Dipeptidase 1	DPEP1	P16444	P16444;A0A140VJI3;Q6I9V1	DPEP1	Dipeptidase 1	DPEP1_HUMAN	27	195932	205117	200524	29460.8	15672.5	22566.7	8.88588	0.00215978	GO:0006508(BP:proteolysis);GO:0006749(BP:glutathione metabolic process);GO:0006751(BP:glutathione catabolic process);GO:0006954(BP:inflammatory response);GO:0016999(BP:antibiotic metabolic process);GO:0030336(BP:negative regulation of cell migration);GO:0030593(BP:neutrophil chemotaxis);GO:0043066(BP:negative regulation of apoptotic process);GO:0043154(BP:negative regulation of cysteine-type endo…	hsa:1800		Extracellular	PF01244(Membrane dipeptidase (Peptidase family M19))
P06731	Carcinoembryonic antigen-related cell adhesion molecule 5	CEACAM5	P06731	P06731;A0A024R0K5;M0QX98;M0R3J1;Q53G30;Q8N4D0;T2HUW8	CEACAM5	Carcinoembryonic antigen-related cell adhesion molecule 5	CEAM5_HUMAN	17	2207420	2216310	2211865	356050	179914	267982	8.25378	0.00205146	GO:0006915(BP:apoptotic process);GO:0007156(BP:homophilic cell adhesion via plasma membrane adhesion molecules);GO:0007157(BP:heterophilic cell-cell adhesion via plasma membrane cell adhesion molecules);GO:0010832(BP:negative regulation of myotube differentiation);GO:0034109(BP:homotypic cell-cell adhesion);GO:0043066(BP:negative regulation of apoptotic process);GO:2000811(BP:negative regulation …	hsa:1048		Extracellular;PlasmaMembrane	PF13895(Immunoglobulin domain);PF07686(Immunoglobulin V-set domain);PF13927(Immunoglobulin domain)
Q9H3R2	Mucin-13	MUC13	Q9H3R2	Q9H3R2	MUC13	Mucin-13	MUC13_HUMAN	15	155480	157858	156669	22754.2	20076.3	21415.2	7.31577	0.000175234	GO:0030277(BP:maintenance of gastrointestinal epithelium);GO:0005615(CC:extracellular space);GO:0005796(CC:Golgi lumen);GO:0005829(CC:cytosol);GO:0005886(CC:plasma membrane);GO:0016324(CC:apical plasma membrane);GO:0042803(MF:protein homodimerization activity)	hsa:56667		Extracellular;Nuclear	PF01390(SEA domain)
Q9Y4F9	Rho family-interacting cell polarization regulator 2	RIPOR2	Q9Y4F9	Q9Y4F9;A0A2R8YEE0;B7Z5J9;F5GX51;H3BP45	RIPOR2	Rho family-interacting cell polarization regulator 2	RIPR2_HUMAN	1	391395	332126	361760	50688.5	51031.6	50860.1	7.11286	0.0089639	GO:0006935(BP:chemotaxis);GO:0007155(BP:cell adhesion);GO:0007162(BP:negative regulation of cell adhesion);GO:0007517(BP:muscle organ development);GO:0007605(BP:sensory perception of sound);GO:0030154(BP:cell differentiation);GO:0035024(BP:negative regulation of Rho protein signal transduction);GO:0042130(BP:negative regulation of T cell proliferation);GO:0045663(BP:positive regulation of myoblas…	hsa:9750		Nuclear	PF15903(Filopodia upregulated, FAM65)
P01033	Metalloproteinase inhibitor 1	TIMP1	P01033	P01033;Q58P21;Q6FGX5;B3KQF4;H0Y789;Q5H9A7	TIMP1	Metalloproteinase inhibitor 1	TIMP1_HUMAN	9	110900	108500	109700	18764	15081.8	16922.9	6.48234	0.00056062	GO:0002248(BP:connective tissue replacement involved in inflammatory response wound healing);GO:0008284(BP:positive regulation of cell population proliferation);GO:0009725(BP:response to hormone);GO:0010951(BP:negative regulation of endopeptidase activity);GO:0034097(BP:response to cytokine);GO:0043066(BP:negative regulation of apoptotic process);GO:0043086(BP:negative regulation of catalytic act…	hsa:7076(TIMP1)	hsa04066(HIF-1 signaling pathway)	Extracellular	PF00965(Tissue inhibitor of metalloproteinase)
A0A0C4DFV9	SET nuclear proto-oncogene	SET	A0A0C4DFV9	A0A0C4DFV9;B2RCX0	SET	SET nuclear proto-oncogene	A0A0C4DFV9_HUMAN	2	44215.3	46900.5	45557.9	6947.61	7867.9	7407.76	6.15003	0.00138113	GO:0006334(BP:nucleosome assembly);GO:0005634(CC:nucleus)			Nuclear	PF00956(Nucleosome assembly protein (NAP))
F6RGN5	Solute carrier family 25 member 10	SLC25A10	F6RGN5	F6RGN5	SLC25A10	Solute carrier family 25 member 10	F6RGN5_HUMAN	2	95295.5	96239.3	95767.4	18600.6	12546.2	15573.4	6.14942	0.00145639	GO:0005654(CC:nucleoplasm);GO:0005739(CC:mitochondrion);GO:0016020(CC:membrane)			Extracellular;Nuclear	PF00153(Mitochondrial carrier protein)
Q7Z7K6	Centromere protein V	CENPV	Q7Z7K6	Q7Z7K6	CENPV	Centromere protein V	CENPV_HUMAN	3	40864.9	33776.3	37320.6	7321.95	4859.22	6090.59	6.12759	0.0141295	GO:0001667(BP:ameboidal-type cell migration);GO:0007049(BP:cell cycle);GO:0031508(BP:pericentric heterochromatin assembly);GO:0032467(BP:positive regulation of cytokinesis);GO:0033044(BP:regulation of chromosome organization);GO:0034508(BP:centromere complex assembly);GO:0051301(BP:cell division);GO:0000776(CC:kinetochore);GO:0005634(CC:nucleus);GO:0005654(CC:nucleoplasm);GO:0005829(CC:cytosol);G…	hsa:201161		Nuclear	PF04828(Glutathione-dependent formaldehyde-activating enzyme)
Q9BYG5	Partitioning defective 6 homolog beta	PARD6B	Q9BYG5	Q9BYG4;Q9BYG5;Q9NS63	PARD6B	Partitioning defective 6 homolog beta	PAR6B_HUMAN	3	23074	18810	20942	4462.95	2536.25	3499.6	5.98411	0.0175194	GO:0007043(BP:cell-cell junction assembly);GO:0007098(BP:centrosome cycle);GO:0007163(BP:establishment or maintenance of cell polarity);GO:0007409(BP:axonogenesis);GO:0030334(BP:regulation of cell migration);GO:0045197(BP:establishment or maintenance of epithelial cell apical/basal polarity);GO:0051301(BP:cell division);GO:0060341(BP:regulation of cellular localization);GO:0065003(BP:protein-cont…	hsa:84612(PARD6B)	hsa04015(Rap1 signaling pathway);hsa04390(Hippo signaling pathway);hsa04144(Endocytosis);hsa04530(Tight junction);hsa04360(Axon guidance);hsa05165(Human papillomavirus infection)	Nuclear	PF00564(PB1 domain);PF00595(PDZ domain)
P08590	Myosin light chain 3	MYL3	P08590	P08590	MYL3	Myosin light chain 3	MYL3_HUMAN	16	32022.4	31494.1	31758.2	5119.81	6870.38	5995.1	5.29737	0.001257	GO:0002026(BP:regulation of the force of heart contraction);GO:0006942(BP:regulation of striated muscle contraction);GO:0032781(BP:positive regulation of ATP-dependent activity);GO:0055010(BP:ventricular cardiac muscle tissue morphogenesis);GO:0060048(BP:cardiac muscle contraction);GO:0005829(CC:cytosol);GO:0005859(CC:muscle myosin complex);GO:0016460(CC:myosin II complex);GO:0030017(CC:sarcomere…	hsa:4634(MYL3)	hsa04371(Apelin signaling pathway);hsa04814(Motor proteins);hsa04820(Cytoskeleton in muscle cells);hsa04260(Cardiac muscle contraction);hsa04261(Adrenergic signaling in cardiomyocytes);hsa05410(Hypertrophic cardiomyopathy);hsa05414(Dilated cardiomyopathy)	Cytoplasmic;Nuclear
Q16651	Prostasin	PRSS8	Q16651	Q16651	PRSS8	Prostasin	PRSS8_HUMAN	5	71954.2	76505.1	74229.6	12050.4	16043.3	14046.9	5.28443	0.00252041	GO:0006508(BP:proteolysis);GO:0010765(BP:positive regulation of sodium ion transport);GO:0005576(CC:extracellular region);GO:0005615(CC:extracellular space);GO:0005886(CC:plasma membrane);GO:0070062(CC:extracellular exosome);GO:0004252(MF:serine-type endopeptidase activity);GO:0008236(MF:serine-type peptidase activity)	hsa:5652		Extracellular	PF00089(Trypsin)
Q9Y6M1	Insulin-like growth factor 2 mRNA-binding protein 2	IGF2BP2	Q9Y6M1	Q9Y6M1;F8W930;B4DKT5	IGF2BP2	Insulin-like growth factor 2 mRNA-binding protein 2	IF2B2_HUMAN	21	146608	150466	148537	26709	31807.5	29258.2	5.07676	0.000717538	GO:0001817(BP:regulation of cytokine production);GO:0007399(BP:nervous system development);GO:0009653(BP:anatomical structure morphogenesis);GO:0010468(BP:regulation of gene expression);GO:0017148(BP:negative regulation of translation);GO:0051028(BP:mRNA transport);GO:0070934(BP:CRD-mediated mRNA stabilization);GO:0097009(BP:energy homeostasis);GO:0106106(BP:cold-induced thermogenesis);GO:0000932…	hsa:10644		Cytoplasmic;Mitochondrial	PF00013(KH domain);PF00076(RNA recognition motif)
O15347	High mobility group protein B3	HMGB3	O15347	O15347;E7EQU1;E7ES08;E9PES6	HMGB3	High mobility group protein B3	HMGB3_HUMAN	8	105165	98599.1	101882	21513.5	20250.9	20882.2	4.87889	0.00169911	GO:0006310(BP:DNA recombination);GO:0006357(BP:regulation of transcription by RNA polymerase II);GO:0032392(BP:DNA geometric change);GO:0045087(BP:innate immune response);GO:0005634(CC:nucleus);GO:0005694(CC:chromosome);GO:0005737(CC:cytoplasm);GO:0000400(MF:four-way junction DNA binding);GO:0003690(MF:double-stranded DNA binding);GO:0003723(MF:RNA binding);GO:0008301(MF:DNA binding, bending)	hsa:3149		Nuclear	PF09011(HMG-box domain);PF00505(HMG (high mobility group) box)
Q92820	Gamma-glutamyl hydrolase	GGH	Q92820	Q92820;A0A7I2V5P2;A0A7I2V5X9;A0A7I2YQQ3;A8K335;B4DVI2	GGH	Gamma-glutamyl hydrolase	GGH_HUMAN	14	241823	255268	248546	49214.3	56548.6	52881.4	4.70005	0.00152818	GO:0046900(BP:tetrahydrofolylpolyglutamate metabolic process);GO:0005576(CC:extracellular region);GO:0005615(CC:extracellular space);GO:0005634(CC:nucleus);GO:0005773(CC:vacuole);GO:0035578(CC:azurophil granule lumen);GO:0035580(CC:specific granule lumen);GO:0042470(CC:melanosome);GO:0070062(CC:extracellular exosome);GO:1904724(CC:tertiary granule lumen);GO:0008238(MF:exopeptidase activity);GO:00…	hsa:8836(GGH)	hsa01240(Biosynthesis of cofactors);hsa00790(Folate biosynthesis);hsa01523(Antifolate resistance)	PlasmaMembrane	PF07722(Peptidase C26)
Q6UX06	Olfactomedin-4	OLFM4	Q6UX06	Q6UX06	OLFM4	Olfactomedin-4	OLFM4_HUMAN	44	120559	112828	116694	23102.5	27453.5	25278	4.61641	0.00234608	GO:0007155(BP:cell adhesion);GO:0007165(BP:signal transduction);GO:1900026(BP:positive regulation of substrate adhesion-dependent cell spreading);GO:0005576(CC:extracellular region);GO:0005615(CC:extracellular space);GO:0005654(CC:nucleoplasm);GO:0005739(CC:mitochondrion);GO:0005829(CC:cytosol);GO:0005886(CC:plasma membrane);GO:0032991(CC:protein-containing complex);GO:0035580(CC:specific granule…	hsa:10562		Extracellular	PF02191(Olfactomedin-like domain)
P21741	Midkine	MDK	P21741	P21741;E9PLM6;E9PPJ5	MDK	Midkine	MK_HUMAN	3	36631.6	34242.3	35436.9	8439.91	7117.76	7778.84	4.55556	0.00242809	GO:0001662(BP:behavioral fear response);GO:0002232(BP:leukocyte chemotaxis involved in inflammatory response);GO:0002286(BP:T cell activation involved in immune response);GO:0002690(BP:positive regulation of leukocyte chemotaxis);GO:0007010(BP:cytoskeleton organization);GO:0007162(BP:negative regulation of cell adhesion);GO:0007165(BP:signal transduction);GO:0007399(BP:nervous system development)…	hsa:4192		Extracellular	PF01091(PTN/MK heparin-binding protein family, C-terminal domain);PF05196(PTN/MK heparin-binding protein family, N-terminal domain)
Q99715	Collagen alpha-1(XII) chain	COL12A1	Q99715	Q99715;D6RGG3;B9EJB8;H0Y4P7	COL12A1	Collagen alpha-1(XII) chain	COCA1_HUMAN	170	545786	534910	540348	117355	121500	119428	4.52449	0.000191097	GO:0007155(BP:cell adhesion);GO:0030199(BP:collagen fibril organization);GO:0035987(BP:endodermal cell differentiation);GO:0005576(CC:extracellular region);GO:0005595(CC:collagen type XII trimer);GO:0005615(CC:extracellular space);GO:0005788(CC:endoplasmic reticulum lumen);GO:0062023(CC:collagen-containing extracellular matrix);GO:0070062(CC:extracellular exosome);GO:1903561(CC:extracellular vesi…	hsa:1303(COL12A1)	hsa04974(Protein digestion and absorption)	Cytoplasmic;Nuclear	PF00092(von Willebrand factor type A domain);PF00041(Fibronectin type III domain);PF01391(Collagen triple helix repeat (20 copies))
Q9NPE3	H/ACA ribonucleoprotein complex subunit 3	NOP10	Q9NPE3	Q9NPE3;A0A8V8TPK8;A0A8V8TQE5;A0A8V8TQE9;A0A8V8TQT0	NOP10	H/ACA ribonucleoprotein complex subunit 3	NOP10_HUMAN	8	43110.4	45952.2	44531.3	6649.76	13069.9	9859.83	4.51644	0.0100966	GO:0001522(BP:pseudouridine synthesis);GO:0007004(BP:telomere maintenance via telomerase);GO:0031118(BP:rRNA pseudouridine synthesis);GO:0031120(BP:snRNA pseudouridine synthesis);GO:1904874(BP:positive regulation of telomerase RNA localization to Cajal body);GO:0005654(CC:nucleoplasm);GO:0005697(CC:telomerase holoenzyme complex);GO:0005732(CC:sno(s)RNA-containing ribonucleoprotein complex);GO:001…	hsa:55505(NOP10)	hsa03008(Ribosome biogenesis in eukaryotes)	Nuclear	PF04135(Nucleolar RNA-binding protein, Nop10p family)
Q9HB66	Alternative protein MKKS	MKKS	Q9HB66	Q9HB66	MKKS	Alternative protein MKKS	Q9HB66_HUMAN	2	26317.8	25157	25737.4	6063.39	5371.58	5717.48	4.50152	0.00113707	GO:0016020(CC:membrane)			Mitochondrial
Q969U7	Proteasome assembly chaperone 2	PSMG2	Q969U7	Q969U7;A0A8V8TMU0;A0A8V8TMV1;A0A8V8TNA9;A0A8V8TP80;K7ENR6;Q9P0C1;Q9P1R6	PSMG2	Proteasome assembly chaperone 2	PSMG2_HUMAN	3	46341.9	35552.7	40947.3	8029.28	10460.7	9244.99	4.42913	0.0291046	GO:0007094(BP:mitotic spindle assembly checkpoint signaling);GO:0043066(BP:negative regulation of apoptotic process);GO:0043248(BP:proteasome assembly);GO:0051131(BP:chaperone-mediated protein complex assembly);GO:0005634(CC:nucleus);GO:0005829(CC:cytosol);GO:0101031(CC:chaperone complex);GO:0060090(MF:molecular adaptor activity)	hsa:56984		PlasmaMembrane	PF09754(PAC2 family)
P17096	High mobility group protein HMG-I/HMG-Y	HMGA1	P17096	P17096;A0A994J434;A0A994J705;Q5T6U8;Q6IPL9;A0A1W2PRV2;A0A669KAX1;B4DWA0	HMGA1	High mobility group protein HMG-I/HMG-Y	HMGA1_HUMAN	6	144464	139681	142072	36884.8	28988.2	32936.5	4.31353	0.00178423	GO:0006268(BP:DNA unwinding involved in DNA replication);GO:0006284(BP:base-excision repair);GO:0006337(BP:nucleosome disassembly);GO:0006355(BP:regulation of transcription, DNA-templated);GO:0008285(BP:negative regulation of cell population proliferation);GO:0045892(BP:negative regulation of transcription, DNA-templated);GO:0045893(BP:positive regulation of transcription, DNA-templated);GO:00459…	hsa:3159		Nuclear
O75367	Core histone macro-H2A.1	MACROH2A1	O75367	O75367;A0A8I5KRC6;A0A8I5KS04;A0A994J4J7	MACROH2A1	Core histone macro-H2A.1	H2AY_HUMAN	22	271702	278855	275278	69405.5	59246.8	64326.2	4.27942	0.000866073	GO:0000122(BP:negative regulation of transcription by RNA polymerase II);GO:0002082(BP:regulation of oxidative phosphorylation);GO:0006281(BP:DNA repair);GO:0006334(BP:nucleosome assembly);GO:0007549(BP:dosage compensation);GO:0019216(BP:regulation of lipid metabolic process);GO:0034184(BP:positive regulation of maintenance of mitotic sister chromatid cohesion);GO:0040029(BP:regulation of gene ex…	hsa:9555(MACROH2A1)	hsa03082(ATP-dependent chromatin remodeling);hsa04217(Necroptosis);hsa04613(Neutrophil extracellular trap formation);hsa05322(Systemic lupus erythematosus);hsa05034(Alcoholism)	Nuclear	PF16211(C-terminus of histone H2A);PF00125(Core histone H2A/H2B/H3/H4);PF01661(Macro domain)
B4E3A7	cDNA FLJ52057, highly similar to Periostin		B4E3A7;C0IMJ3	B4E3A7;C0IMJ3		cDNA FLJ52057, highly similar to Periostin	B4E3A7_HUMAN;C0IMJ3_HUMAN	2	100759	111860	106310	21937	27889.7	24913.3	4.26717	0.00593389					PF02469(Fasciclin domain)
P16401	Histone H1.5	H1-5	P16401	P10412;P16401;P16402;P16403;Q02539;A3R0T8;B2R984;Q4VB24	H1-5	Histone H1.5	H15_HUMAN	19	1199190	1289500	1244345	299219	287642	293430	4.24068	0.00228411	GO:0000122(BP:negative regulation of transcription by RNA polymerase II);GO:0006325(BP:chromatin organization);GO:0006334(BP:nucleosome assembly);GO:0007517(BP:muscle organ development);GO:0030261(BP:chromosome condensation);GO:0045910(BP:negative regulation of DNA recombination);GO:0050821(BP:protein stabilization);GO:0071169(BP:establishment of protein localization to chromatin);GO:0000785(CC:c…	hsa:3009		Nuclear	PF00538(linker histone H1 and H5 family)
Q9NX24	H/ACA ribonucleoprotein complex subunit 2	NHP2	Q9NX24	Q9NX24;D6RC52;D6RCB9;J3QSY4	NHP2	H/ACA ribonucleoprotein complex subunit 2	NHP2_HUMAN	7	86669.9	67645.4	77157.6	21857.7	14684.1	18270.9	4.22298	0.028534	GO:0000470(BP:maturation of LSU-rRNA);GO:0007004(BP:telomere maintenance via telomerase);GO:0031118(BP:rRNA pseudouridine synthesis);GO:0031120(BP:snRNA pseudouridine synthesis);GO:1904874(BP:positive regulation of telomerase RNA localization to Cajal body);GO:0000781(CC:chromosome, telomeric region);GO:0005654(CC:nucleoplasm);GO:0005697(CC:telomerase holoenzyme complex);GO:0005732(CC:sno(s)RNA-c…	hsa:55651(NHP2)	hsa03008(Ribosome biogenesis in eukaryotes)	Nuclear	PF01248(Ribosomal protein L7Ae/L30e/S12e/Gadd45 family)
A0A8I5KRC6	MacroH2A.1 histone	MACROH2A1	A0A8I5KRC6	A0A8I5KRC6;Q59FH0	MACROH2A1	MacroH2A.1 histone	A0A8I5KRC6_HUMAN	1	66146.8	59507.7	62827.2	15301.5	14612	14956.8	4.2006	0.00482536	GO:0006325(BP:chromatin organization);GO:0000786(CC:nucleosome);GO:0005634(CC:nucleus);GO:0003677(MF:DNA binding);GO:0030527(MF:structural constituent of chromatin);GO:0046982(MF:protein heterodimerization activity)			Nuclear	PF00125(Core histone H2A/H2B/H3/H4);PF16211(C-terminus of histone H2A);PF01661(Macro domain)
P02786	Transferrin receptor protein 1	TFRC	P02786	P02786;A0A8V8TLM6;A0A8V8TLN0;A0A8V8TM41;A0A8V8TM46;A0A8V8TN37;A8K6Q8;B7Z2I6;G3V0E5	TFRC	Transferrin receptor protein 1	TFR1_HUMAN	25	113013	124570	118792	38595.5	18045.3	28320.4	4.19456	0.0165579	GO:0001666(BP:response to hypoxia);GO:0001934(BP:positive regulation of protein phosphorylation);GO:0006826(BP:iron ion transport);GO:0006879(BP:cellular iron ion homeostasis);GO:0006953(BP:acute-phase response);GO:0007584(BP:response to nutrient);GO:0010039(BP:response to iron ion);GO:0010042(BP:response to manganese ion);GO:0010628(BP:positive regulation of gene expression);GO:0010637(BP:negati…	hsa:7037(TFRC)	hsa04350(TGF-beta signaling pathway);hsa04066(HIF-1 signaling pathway);hsa04144(Endocytosis);hsa04145(Phagosome);hsa04216(Ferroptosis);hsa04640(Hematopoietic cell lineage)	Cytoplasmic	PF04389(Peptidase family M28);PF02225(PA domain);PF04253(Transferrin receptor-like dimerisation domain)
Q9C0A0	Contactin-associated protein-like 4	CNTNAP4	Q9C0A0	Q9C0A0;A0A087WTA1;A0A0A0MR20;A0A590UJB1;E9PDN6;F5H107;Q54A24;Q86YZ8;Q8WX98	CNTNAP4	Contactin-associated protein-like 4	CNTP4_HUMAN	2	23533.4	23102.2	23317.8	4658.86	6585.56	5622.21	4.14744	0.00309772	GO:0007155(BP:cell adhesion);GO:0032225(BP:regulation of synaptic transmission, dopaminergic);GO:0032228(BP:regulation of synaptic transmission, GABAergic);GO:2000821(BP:regulation of grooming behavior);GO:0042734(CC:presynaptic membrane);GO:0042995(CC:cell projection)	hsa:85445		Extracellular;PlasmaMembrane	PF02210(Laminin G domain);PF00754(F5/8 type C domain)
Q9HBB8	Cadherin-related family member 5	CDHR5	Q9HBB8	Q9HBB8;A0A0G2JMW3;A0A0G2JP44;B4DV98;Q58EZ6;A0A158T700	CDHR5	Cadherin-related family member 5	CDHR5_HUMAN	1	31584.1	33806.9	32695.5	9067.86	6873.82	7970.84	4.10189	0.00396554	GO:0007155(BP:cell adhesion);GO:0007156(BP:homophilic cell adhesion via plasma membrane adhesion molecules);GO:0030154(BP:cell differentiation);GO:0032532(BP:regulation of microvillus length);GO:0090675(BP:intermicrovillar adhesion);GO:0005886(CC:plasma membrane);GO:0005905(CC:clathrin-coated pit);GO:0016324(CC:apical plasma membrane);GO:0031526(CC:brush border membrane);GO:0031528(CC:microvillus…	hsa:53841		Extracellular;Nuclear
Q9NR30	Nucleolar RNA helicase 2	DDX21	Q9NR30	Q9NR30;A0A8I5KND9;A0A8I5KNN2;A0A8I5KNP3;A0A8I5KYZ4;Q8NI92	DDX21	Nucleolar RNA helicase 2	DDX21_HUMAN	32	61726.9	61086.4	61406.7	17499.7	12530.5	15015.1	4.08966	0.00290333	GO:0001649(BP:osteoblast differentiation);GO:0002735(BP:positive regulation of myeloid dendritic cell cytokine production);GO:0006338(BP:chromatin remodeling);GO:0006364(BP:rRNA processing);GO:0006366(BP:transcription by RNA polymerase II);GO:0016479(BP:negative regulation of transcription by RNA polymerase I);GO:0035066(BP:positive regulation of histone acetylation);GO:0043123(BP:positive regula…	hsa:9188		Nuclear	PF08152(GUCT (NUC152) domain);PF00271(Helicase conserved C-terminal domain);PF00270(DEAD/DEAH box helicase)
P22087	rRNA 2'-O-methyltransferase fibrillarin	FBL	P22087	P22087;M0QXL5;M0R0P1;M0R1H0;M0R299;M0R2B0;M0R2Q4;M0R2U2;Q96BS4;B4DLD4	FBL	rRNA 2'-O-methyltransferase fibrillarin	FBRL_HUMAN	25	194188	192260	193224	42002.5	53810.5	47906.5	4.03336	0.00169037	GO:0000494(BP:box C/D RNA 3'-end processing);GO:0001649(BP:osteoblast differentiation);GO:0006364(BP:rRNA processing);GO:0031167(BP:rRNA methylation);GO:0042274(BP:ribosomal small subunit biogenesis);GO:0048254(BP:snoRNA localization);GO:0001650(CC:fibrillar center);GO:0001652(CC:granular component);GO:0005634(CC:nucleus);GO:0005654(CC:nucleoplasm);GO:0005730(CC:nucleolus);GO:0015030(CC:Cajal bod…	hsa:2091(FBL)	hsa03008(Ribosome biogenesis in eukaryotes)	Nuclear	PF01269(Fibrillarin)
Q96CF2	Charged multivesicular body protein 4c	CHMP4C	Q96CF2	Q96CF2	CHMP4C	Charged multivesicular body protein 4c	CHM4C_HUMAN	5	25700.9	24836.5	25268.7	5698.83	6831.49	6265.16	4.03321	0.00140241	GO:0001778(BP:plasma membrane repair);GO:0006900(BP:vesicle budding from membrane);GO:0006914(BP:autophagy);GO:0006997(BP:nucleus organization);GO:0007080(BP:mitotic metaphase plate congression);GO:0009838(BP:abscission);GO:0010824(BP:regulation of centrosome duplication);GO:0015031(BP:protein transport);GO:0016236(BP:macroautophagy);GO:0031468(BP:nuclear membrane reassembly);GO:0032466(BP:negati…	hsa:92421(CHMP4C)	hsa04144(Endocytosis);hsa04217(Necroptosis)	Nuclear	PF03357(Snf7)
Q15063	Periostin	POSTN	Q15063	Q15063;B1ALD9;C0IMJ3	POSTN	Periostin	POSTN_HUMAN	89	277053	288180	282616	75422.8	66196.3	70809.6	3.99122	0.00116231	GO:0001666(BP:response to hypoxia);GO:0001953(BP:negative regulation of cell-matrix adhesion);GO:0003073(BP:regulation of systemic arterial blood pressure);GO:0007155(BP:cell adhesion);GO:0008593(BP:regulation of Notch signaling pathway);GO:0009612(BP:response to mechanical stimulus);GO:0009888(BP:tissue development);GO:0014850(BP:response to muscle activity);GO:0014911(BP:positive regulation of …	hsa:10631		Cytoplasmic	PF02469(Fasciclin domain)
O95302	Peptidyl-prolyl cis-trans isomerase FKBP9	FKBP9	O95302	O95302;A0A090N8P3;B3KQQ0;B7Z1U8	FKBP9	Peptidyl-prolyl cis-trans isomerase FKBP9	FKBP9_HUMAN	12	146595	147646	147120	39293.3	34555	36924.2	3.9844	0.000484611	GO:0006457(BP:protein folding);GO:0005783(CC:endoplasmic reticulum);GO:0003755(MF:peptidyl-prolyl cis-trans isomerase activity);GO:0005509(MF:calcium ion binding)	hsa:11328		Cytoplasmic	PF00254(FKBP-type peptidyl-prolyl cis-trans isomerase)
P11387	DNA topoisomerase 1	TOP1	P11387	P11387;B9EG90	TOP1	DNA topoisomerase 1	TOP1_HUMAN	34	127697	129073	128385	29883.7	35415.2	32649.5	3.93223	0.000885071	GO:0006260(BP:DNA replication);GO:0006265(BP:DNA topological change);GO:0006338(BP:chromatin remodeling);GO:0007059(BP:chromosome segregation);GO:0007623(BP:circadian rhythm);GO:0009410(BP:response to xenobiotic stimulus);GO:0012501(BP:programmed cell death);GO:0016310(BP:phosphorylation);GO:0018105(BP:peptidyl-serine phosphorylation);GO:0032922(BP:circadian regulation of gene expression);GO:0040…	hsa:7150		Nuclear	PF01028(Eukaryotic DNA topoisomerase I, catalytic core);PF02919(Eukaryotic DNA topoisomerase I, DNA binding fragment);PF14370(C-terminal topoisomerase domain)
O76021	Ribosomal L1 domain-containing protein 1	RSL1D1	O76021	O76021;J3QSV6;A0PJ61;A0PJ87;I3L3C4;Q32Q62	RSL1D1	Ribosomal L1 domain-containing protein 1	RL1D1_HUMAN	24	48399.1	48515.5	48457.3	17252.2	7677.04	12464.6	3.88759	0.0172394	GO:0000470(BP:maturation of LSU-rRNA);GO:0001649(BP:osteoblast differentiation);GO:0032880(BP:regulation of protein localization);GO:0042981(BP:regulation of apoptotic process);GO:2000772(BP:regulation of cellular senescence);GO:0005694(CC:chromosome);GO:0005730(CC:nucleolus);GO:0016020(CC:membrane);GO:0022625(CC:cytosolic large ribosomal subunit);GO:0030686(CC:90S preribosome);GO:0003723(MF:RNA …	hsa:26156		Nuclear	PF00687(Ribosomal protein L1p/L10e family)
Q9BRJ6	Uncharacterized protein C7orf50	C7orf50	Q9BRJ6	Q9BRJ6;C9JQV0	C7orf50	Uncharacterized protein C7orf50	CG050_HUMAN	7	45751.1	44144.7	44947.9	12971.2	11294.6	12132.9	3.70463	0.00124937	GO:0003723(MF:RNA binding)	hsa:84310		Nuclear	PF10180(WKF domain)
P13688	Carcinoembryonic antigen-related cell adhesion molecule 1	CEACAM1	P13688	P13688;Q3KRG8	CEACAM1	Carcinoembryonic antigen-related cell adhesion molecule 1	CEAM1_HUMAN	7	118856	108049	113452	31142.4	30114.8	30628.6	3.70414	0.00426738	GO:0001525(BP:angiogenesis);GO:0001558(BP:regulation of cell growth);GO:0001568(BP:blood vessel development);GO:0001915(BP:negative regulation of T cell mediated cytotoxicity);GO:0002682(BP:regulation of immune system process);GO:0002859(BP:negative regulation of natural killer cell mediated cytotoxicity directed against tumor cell target);GO:0006469(BP:negative regulation of protein kinase activ…	hsa:634		Extracellular	PF00047(Immunoglobulin domain);PF07686(Immunoglobulin V-set domain);PF13927(Immunoglobulin domain);PF13895(Immunoglobulin domain)
Q08380	Galectin-3-binding protein	LGALS3BP	Q08380	Q08380;A0A0S2Z3Y1;B3KP88;B4DVE1;B4DDG4;B4DI70;B4DWA8	LGALS3BP	Galectin-3-binding protein	LG3BP_HUMAN	23	422298	396195	409246	113455	107513	110484	3.70412	0.00200126	GO:0006968(BP:cellular defense response);GO:0007155(BP:cell adhesion);GO:0007165(BP:signal transduction);GO:0005576(CC:extracellular region);GO:0005615(CC:extracellular space);GO:0016020(CC:membrane);GO:0031089(CC:platelet dense granule lumen);GO:0062023(CC:collagen-containing extracellular matrix);GO:0070062(CC:extracellular exosome);GO:0072562(CC:blood microparticle);GO:0005044(MF:scavenger rec…	hsa:3959		Extracellular	PF07707(BTB And C-terminal Kelch);PF00530(Scavenger receptor cysteine-rich domain)
V9HWJ5	Nicotinate-nucleotide pyrophosphorylase [carboxylating]	HEL-S-90n	V9HWJ5	Q15274;V9HWJ5	HEL-S-90n	Nicotinate-nucleotide pyrophosphorylase [carboxylating]	V9HWJ5_HUMAN	16	76393	78007	77200	21402	20934.2	21168.1	3.647	0.000224782	GO:0009435(BP:NAD biosynthetic process);GO:0004514(MF:nicotinate-nucleotide diphosphorylase (carboxylating) activity)	hsa:23475(QPRT)	hsa01240(Biosynthesis of cofactors);hsa00760(Nicotinate and nicotinamide metabolism)	Mitochondrial	PF01729(Quinolinate phosphoribosyl transferase, C-terminal domain);PF02749(Quinolinate phosphoribosyl transferase, N-terminal domain)
Q92522	Histone H1.10	H1-10	Q92522	Q92522;A0A994J4R3	H1-10	Histone H1.10	H1X_HUMAN	7	82075.6	75265.9	78670.8	18986.5	26610.3	22798.4	3.45071	0.00826473	GO:0006334(BP:nucleosome assembly);GO:0030261(BP:chromosome condensation);GO:0045910(BP:negative regulation of DNA recombination);GO:0000786(CC:nucleosome);GO:0005634(CC:nucleus);GO:0005654(CC:nucleoplasm);GO:0005694(CC:chromosome);GO:0005730(CC:nucleolus);GO:0003690(MF:double-stranded DNA binding);GO:0003723(MF:RNA binding);GO:0030527(MF:structural constituent of chromatin);GO:0031492(MF:nucleos…	hsa:8971		Nuclear	PF00538(linker histone H1 and H5 family)
O60832	H/ACA ribonucleoprotein complex subunit DKC1	DKC1	O60832	O60832;A0A8Q3SIS9;A0A8Q3SIY6;A0A8Q3SJE8;A0A8Q3WLC8;A0A8Q3WLD1;A0A8Q3WLG7;C9IYT0;A0A8Q3SIX2;A0A8Q3WLE4;A0A8Q3WLW8;H7C2Q2;U5U7S7;U5UA77	DKC1	H/ACA ribonucleoprotein complex subunit DKC1	DKC1_HUMAN	20	67485.6	67311.3	67398.4	20195.6	18927.4	19561.5	3.44546	0.000178978	GO:0000455(BP:enzyme-directed rRNA pseudouridine synthesis);GO:0000495(BP:box H/ACA RNA 3'-end processing);GO:0006364(BP:rRNA processing);GO:0006396(BP:RNA processing);GO:0007004(BP:telomere maintenance via telomerase);GO:0031118(BP:rRNA pseudouridine synthesis);GO:0031120(BP:snRNA pseudouridine synthesis);GO:0032212(BP:positive regulation of telomere maintenance via telomerase);GO:0051973(BP:pos…	hsa:1736(DKC1)	hsa03008(Ribosome biogenesis in eukaryotes)	Nuclear	PF01509(TruB family pseudouridylate synthase (N terminal domain));PF08068(DKCLD (NUC011) domain);PF01472(PUA domain);PF16198(tRNA pseudouridylate synthase B C-terminal domain)
O00567	Nucleolar protein 56	NOP56	O00567	O00567;A0A494C128;A0PJ92;A8K9K6;H0Y653;H0YDU4	NOP56	Nucleolar protein 56	NOP56_HUMAN	36	114036	114673	114354	33049.7	33384.7	33217.2	3.44263	1.96703e-05	GO:0006364(BP:rRNA processing);GO:0042274(BP:ribosomal small subunit biogenesis);GO:0001650(CC:fibrillar center);GO:0005654(CC:nucleoplasm);GO:0005730(CC:nucleolus);GO:0005732(CC:sno(s)RNA-containing ribonucleoprotein complex);GO:0005737(CC:cytoplasm);GO:0016020(CC:membrane);GO:0031428(CC:box C/D RNP complex);GO:0032040(CC:small-subunit processome);GO:0070761(CC:pre-snoRNP complex);GO:0003723(MF:…	hsa:10528(NOP56)	hsa03008(Ribosome biogenesis in eukaryotes);hsa05017(Spinocerebellar ataxia)	Nuclear	PF01798(snoRNA binding domain, fibrillarin);PF08156(NOP5NT (NUC127) domain)
Q9H488	GDP-fucose protein O-fucosyltransferase 1	POFUT1	Q9H488	Q9H488;A0A9L9PY15	POFUT1	GDP-fucose protein O-fucosyltransferase 1	OFUT1_HUMAN	15	63065.9	69305.6	66185.8	16725	22065.4	19395.2	3.41248	0.0076146	GO:0001525(BP:angiogenesis);GO:0001756(BP:somitogenesis);GO:0006004(BP:fucose metabolic process);GO:0006355(BP:regulation of transcription, DNA-templated);GO:0006493(BP:protein O-linked glycosylation);GO:0007219(BP:Notch signaling pathway);GO:0007399(BP:nervous system development);GO:0007507(BP:heart development);GO:0008593(BP:regulation of Notch signaling pathway);GO:0016266(BP:O-glycan processi…	hsa:23509(POFUT1)	hsa00514(Other types of O-glycan biosynthesis)	Lysosomal	PF10250(GDP-fucose protein O-fucosyltransferase)
Q96HE7	ERO1-like protein alpha	ERO1A	Q96HE7	Q96HE7;G3V3E6;G3V5B3	ERO1A	ERO1-like protein alpha	ERO1A_HUMAN	26	165133	157611	161372	48606.9	46261.7	47434.3	3.40201	0.00119339	GO:0006457(BP:protein folding);GO:0006979(BP:response to oxidative stress);GO:0009266(BP:response to temperature stimulus);GO:0022417(BP:protein maturation by protein folding);GO:0030198(BP:extracellular matrix organization);GO:0030968(BP:endoplasmic reticulum unfolded protein response);GO:0034975(BP:protein folding in endoplasmic reticulum);GO:0034976(BP:response to endoplasmic reticulum stress)…	hsa:30001(ERO1A)	hsa04141(Protein processing in endoplasmic reticulum);hsa05110(Vibrio cholerae infection);hsa05417(Lipid and atherosclerosis)	Cytoplasmic	PF04137(Endoplasmic Reticulum Oxidoreductin 1 (ERO1))
P09668	Pro-cathepsin H	CTSH	P09668	P09668;A0A087X0D5;A0A7I2V2L7;A0A7I2V3E8;A0A7I2V4X5;A0A7I2V673;A0A7I2YQ92;A0A7I2YQX6;E9PKT6;Q68D46;Q6IBC3	CTSH	Pro-cathepsin H	CATH_HUMAN	9	35355.1	38103.6	36729.3	10419.1	11394	10906.5	3.36764	0.00317337	GO:0001656(BP:metanephros development);GO:0001913(BP:T cell mediated cytotoxicity);GO:0002250(BP:adaptive immune response);GO:0002764(BP:immune response-regulating signaling pathway);GO:0006508(BP:proteolysis);GO:0006955(BP:immune response);GO:0008284(BP:positive regulation of cell population proliferation);GO:0010628(BP:positive regulation of gene expression);GO:0010634(BP:positive regulation of…	hsa:1512(CTSH)	hsa04142(Lysosome);hsa04210(Apoptosis)	Lysosomal	PF00112(Papain family cysteine protease);PF08246(Cathepsin propeptide inhibitor domain (I29))
Q12929	Epidermal growth factor receptor kinase substrate 8	EPS8	Q12929	Q12929;A0A2R8Y4W2;A0A2R8YE63	EPS8	Epidermal growth factor receptor kinase substrate 8	EPS8_HUMAN	39	69650.9	74537.6	72094.2	20167	22809.2	21488.1	3.35508	0.00299907	GO:0007266(BP:Rho protein signal transduction);GO:0008344(BP:adult locomotory behavior);GO:0008360(BP:regulation of cell shape);GO:0010458(BP:exit from mitosis);GO:0016601(BP:Rac protein signal transduction);GO:0030832(BP:regulation of actin filament length);GO:0035023(BP:regulation of Rho protein signal transduction);GO:0036336(BP:dendritic cell migration);GO:0048149(BP:behavioral response to et…	hsa:2059		Nuclear	PF18016(SAM domain (Sterile alpha motif));PF08416(Phosphotyrosine-binding domain);PF00018(SH3 domain)
Q99828	Calcium and integrin-binding protein 1	CIB1	Q99828	Q99828;A0A140VK09	CIB1	Calcium and integrin-binding protein 1	CIB1_HUMAN	9	33848.5	33164.6	33506.6	8474.75	11703.1	10088.9	3.32112	0.00492789	GO:0001525(BP:angiogenesis);GO:0001933(BP:negative regulation of protein phosphorylation);GO:0001934(BP:positive regulation of protein phosphorylation);GO:0001954(BP:positive regulation of cell-matrix adhesion);GO:0002931(BP:response to ischemia);GO:0006302(BP:double-strand break repair);GO:0006915(BP:apoptotic process);GO:0006974(BP:cellular response to DNA damage stimulus);GO:0007026(BP:negativ…	hsa:10519		Cytoplasmic;Nuclear	PF13499(EF-hand domain pair)
Q9H0A0	RNA cytidine acetyltransferase	NAT10	Q9H0A0	Q9H0A0;Q05CW7	NAT10	RNA cytidine acetyltransferase	NAT10_HUMAN	19	51693.2	52827.7	52260.4	16497.6	15068.9	15783.2	3.31113	0.000624754	GO:0000154(BP:rRNA modification);GO:0006473(BP:protein acetylation);GO:0010824(BP:regulation of centrosome duplication);GO:0032211(BP:negative regulation of telomere maintenance via telomerase);GO:0042274(BP:ribosomal small subunit biogenesis);GO:0045727(BP:positive regulation of translation);GO:0051391(BP:tRNA acetylation);GO:1904812(BP:rRNA acetylation involved in maturation of SSU-rRNA);GO:000…	hsa:55226(NAT10)	hsa03008(Ribosome biogenesis in eukaryotes)	Cytoplasmic;Nuclear	PF13725(Possible tRNA binding domain);PF08351(tRNA(Met) cytidine acetyltransferase TmcA, N-terminal);PF13718(GNAT acetyltransferase 2);PF05127(Helicase)
Q96RS6	NudC domain-containing protein 1	NUDCD1	Q96RS6	Q96RS6	NUDCD1	NudC domain-containing protein 1	NUDC1_HUMAN	14	43195.3	42354.8	42775.1	11532.7	14331.6	12932.1	3.30765	0.00238876	GO:0002376(BP:immune system process);GO:0005654(CC:nucleoplasm);GO:0005829(CC:cytosol)	hsa:84955		Cytoplasmic	PF04969(CS domain)
Q9P258	Protein RCC2	RCC2	Q9P258	Q9P258;A0A024RAC5;A5PLK7	RCC2	Protein RCC2	RCC2_HUMAN	25	79190.8	82107.3	80649.1	25359.5	24560.2	24959.8	3.23115	0.000736368	GO:0007049(BP:cell cycle);GO:0007229(BP:integrin-mediated signaling pathway);GO:0010762(BP:regulation of fibroblast migration);GO:0010971(BP:positive regulation of G2/M transition of mitotic cell cycle);GO:0030334(BP:regulation of cell migration);GO:0034260(BP:negative regulation of GTPase activity);GO:0045184(BP:establishment of protein localization);GO:0048041(BP:focal adhesion assembly);GO:005…	hsa:55920		Mitochondrial;Nuclear	PF00415(Regulator of chromosome condensation (RCC1) repeat)
P13674	Prolyl 4-hydroxylase subunit alpha-1	P4HA1	P13674	P13674;Q5VSQ6	P4HA1	Prolyl 4-hydroxylase subunit alpha-1	P4HA1_HUMAN	21	64393.4	64614.3	64503.8	14134.8	25952	20043.4	3.21821	0.0172126	GO:0030199(BP:collagen fibril organization);GO:0005739(CC:mitochondrion);GO:0005783(CC:endoplasmic reticulum);GO:0005788(CC:endoplasmic reticulum lumen);GO:0016020(CC:membrane);GO:0016222(CC:procollagen-proline 4-dioxygenase complex);GO:0043231(CC:intracellular membrane-bounded organelle);GO:0004656(MF:procollagen-proline 4-dioxygenase activity);GO:0005506(MF:iron ion binding);GO:0031418(MF:L-asc…	hsa:5033(P4HA1)	hsa00330(Arginine and proline metabolism)	Cytoplasmic;ER	PF08336(Prolyl 4-Hydroxylase alpha-subunit, N-terminal region);PF13640(2OG-Fe(II) oxygenase superfamily)
P35269	General transcription factor IIF subunit 1	GTF2F1	P35269	P35269;M0QXD6;B4DDB5;B4DXY2;M0R0R9;M0R0Z3;Q6IBK5	GTF2F1	General transcription factor IIF subunit 1	T2FA_HUMAN	10	40366.4	41548.8	40957.6	12850.9	12624.8	12737.9	3.21542	0.000454635	GO:0006366(BP:transcription by RNA polymerase II);GO:0006367(BP:transcription initiation from RNA polymerase II promoter);GO:0006368(BP:transcription elongation from RNA polymerase II promoter);GO:0009615(BP:response to virus);GO:0032091(BP:negative regulation of protein binding);GO:0032968(BP:positive regulation of transcription elongation from RNA polymerase II promoter);GO:0045944(BP:positive …	hsa:2962(GTF2F1)	hsa03022(Basal transcription factors)	Nuclear	PF05793(Transcription initiation factor IIF, alpha subunit (TFIIF-alpha))
P61513	Large ribosomal subunit protein eL43	RPL37A	P61513	P61513;A6NKH3;C9J4Z3;E9PEL3;G5E9R3;M0R0A1;M0R2L6;Q6P4E4	RPL37A	Large ribosomal subunit protein eL43	RL37A_HUMAN	8	72844.1	79512.3	76178.2	20605	27323.2	23964.1	3.17885	0.00811625	GO:0002181(BP:cytoplasmic translation);GO:0006412(BP:translation);GO:0005634(CC:nucleus);GO:0005737(CC:cytoplasm);GO:0005829(CC:cytosol);GO:0005925(CC:focal adhesion);GO:0022625(CC:cytosolic large ribosomal subunit);GO:0022626(CC:cytosolic ribosome);GO:0045202(CC:synapse);GO:0070062(CC:extracellular exosome);GO:0003723(MF:RNA binding);GO:0003735(MF:structural constituent of ribosome);GO:0046872(M…	hsa:6168(RPL37A)	hsa03010(Ribosome);hsa05171(Coronavirus disease - COVID-19)	Cytoplasmic;Mitochondrial;Nuclear	PF01780(Ribosomal L37ae protein family)
Q86SE5	RNA-binding Raly-like protein	RALYL	Q86SE5	Q86SE5;B3KT61;B3KSX3;E5RG71;E5RIX9	RALYL	RNA-binding Raly-like protein	RALYL_HUMAN	1	62852.4	68214	65533.2	24434.6	16846.8	20640.7	3.17495	0.0105391	GO:0005634(CC:nucleus);GO:0005654(CC:nucleoplasm);GO:0003723(MF:RNA binding);GO:0042802(MF:identical protein binding)	hsa:138046		Nuclear	PF00076(RNA recognition motif)
Q92598	Heat shock protein 105 kDa	HSPH1	Q92598	Q92598;A0A0A0MSM0;B4DF68;B4DY72;Q5TBM3	HSPH1	Heat shock protein 105 kDa	HS105_HUMAN	54	152390	154820	153605	51166	45843.2	48504.6	3.16681	0.000773969	GO:0006457(BP:protein folding);GO:0006986(BP:response to unfolded protein);GO:0045345(BP:positive regulation of MHC class I biosynthetic process);GO:0051085(BP:chaperone cofactor-dependent protein refolding);GO:0051135(BP:positive regulation of NK T cell activation);GO:0005576(CC:extracellular region);GO:0005634(CC:nucleus);GO:0005654(CC:nucleoplasm);GO:0005737(CC:cytoplasm);GO:0005829(CC:cytosol…	hsa:10808(HSPH1)	hsa04141(Protein processing in endoplasmic reticulum)	Cytoplasmic	PF00012(Hsp70 protein)
Q8WYA6	Beta-catenin-like protein 1	CTNNBL1	Q8WYA6	Q8WYA6;A0A087WUB9;A2A2P1	CTNNBL1	Beta-catenin-like protein 1	CTBL1_HUMAN	14	28997.1	28445.9	28721.5	6659.23	11512	9085.61	3.16121	0.0151165	GO:0000398(BP:mRNA splicing, via spliceosome);GO:0002250(BP:adaptive immune response);GO:0016445(BP:somatic diversification of immunoglobulins);GO:0043065(BP:positive regulation of apoptotic process);GO:0000974(CC:Prp19 complex);GO:0005634(CC:nucleus);GO:0005654(CC:nucleoplasm);GO:0005681(CC:spliceosomal complex);GO:0005813(CC:centrosome);GO:0005829(CC:cytosol);GO:0016020(CC:membrane);GO:0019899(…	hsa:56259(CTNNBL1)	hsa03040(Spliceosome)	Nuclear	PF08216(Catenin-beta-like, Arm-motif containing nuclear)
Q01628	Interferon-induced transmembrane protein 3	IFITM3	Q01628	P13164;Q01628;Q01629;A0A7P0T8E0;A0A7P0T953;A0A7P0T9Q3;E9PQN9;E9PS44;H7BYV1;H9NKY4;H9NL12;H9NL19;Q6IBB0	IFITM3	Interferon-induced transmembrane protein 3	IFM3_HUMAN	5	73584.5	76432.7	75008.6	28950.8	18680	23815.4	3.14958	0.0106637	GO:0006955(BP:immune response);GO:0009615(BP:response to virus);GO:0032897(BP:negative regulation of viral transcription);GO:0034341(BP:response to interferon-gamma);GO:0035455(BP:response to interferon-alpha);GO:0035456(BP:response to interferon-beta);GO:0045071(BP:negative regulation of viral genome replication);GO:0046597(BP:negative regulation of viral entry into host cell);GO:0051607(BP:defe…	hsa:10410		PlasmaMembrane	PF04505(Interferon-induced transmembrane protein)
Q15014	Mortality factor 4-like protein 2	MORF4L2	Q15014	Q15014;Q5JXX1;Q5JXX2;B3KWX6;B3KX14;B4DXQ8;Q53EY5	MORF4L2	Mortality factor 4-like protein 2	MO4L2_HUMAN	3	29011.5	27866.9	28439.2	9775.43	8284.02	9029.73	3.14951	0.00233725	GO:0006281(BP:DNA repair);GO:0006325(BP:chromatin organization);GO:0042981(BP:regulation of apoptotic process);GO:0045893(BP:positive regulation of transcription, DNA-templated);GO:0045944(BP:positive regulation of transcription by RNA polymerase II);GO:0051155(BP:positive regulation of striated muscle cell differentiation);GO:0051726(BP:regulation of cell cycle);GO:1905168(BP:positive regulation…	hsa:9643(MORF4L2)	hsa03082(ATP-dependent chromatin remodeling)	Nuclear	PF05712(MRG)
Q9NVN8	Guanine nucleotide-binding protein-like 3-like protein	GNL3L	Q9NVN8	Q9NVN8;A0A6I8PL80;A0A6I8PS19;Q05DU1	GNL3L	Guanine nucleotide-binding protein-like 3-like protein	GNL3L_HUMAN	1	30488	25842.6	28165.3	9059.92	8934.86	8997.39	3.13039	0.0143782	GO:0031334(BP:positive regulation of protein-containing complex assembly);GO:0031397(BP:negative regulation of protein ubiquitination);GO:0031647(BP:regulation of protein stability);GO:0032091(BP:negative regulation of protein binding);GO:0032211(BP:negative regulation of telomere maintenance via telomerase);GO:0033234(BP:negative regulation of protein sumoylation);GO:0042254(BP:ribosome biogenes…	hsa:54552(GNL3L)	hsa03008(Ribosome biogenesis in eukaryotes)	Nuclear	PF01926(50S ribosome-binding GTPase)
P84243	Histone H3.3	H3-3A	P84243	P68431;P84243;Q16695;Q6NXT2;Q71DI3;B2R4P9;A8K4Y7;B4E380;K7EK07	H3-3A	Histone H3.3	H33_HUMAN	8	3731680	3902830	3817255	1331710	1121890	1226800	3.11155	0.0027203	GO:0001556(BP:oocyte maturation);GO:0001649(BP:osteoblast differentiation);GO:0006334(BP:nucleosome assembly);GO:0006997(BP:nucleus organization);GO:0007286(BP:spermatid development);GO:0007338(BP:single fertilization);GO:0007566(BP:embryo implantation);GO:0008283(BP:cell population proliferation);GO:0008584(BP:male gonad development);GO:0030307(BP:positive regulation of cell growth);GO:0031508(B…	hsa:3020(H3-3A)	hsa04613(Neutrophil extracellular trap formation);hsa05202(Transcriptional misregulation in cancer);hsa05131(Shigellosis);hsa05322(Systemic lupus erythematosus);hsa05034(Alcoholism)	Mitochondrial;Nuclear	PF00125(Core histone H2A/H2B/H3/H4)
Q01523	Defensin alpha 5	DEFA5	Q01523	Q01523	DEFA5	Defensin alpha 5	DEF5_HUMAN	2	123911	128426	126168	33465.3	47642.7	40554	3.11112	0.00746631	GO:0002227(BP:innate immune response in mucosa);GO:0019731(BP:antibacterial humoral response);GO:0031640(BP:killing of cells of another organism);GO:0032757(BP:positive regulation of interleukin-8 production);GO:0045087(BP:innate immune response);GO:0050829(BP:defense response to Gram-negative bacterium);GO:0050830(BP:defense response to Gram-positive bacterium);GO:0050832(BP:defense response to …	hsa:1670(DEFA5)	hsa04621(NOD-like receptor signaling pathway);hsa05202(Transcriptional misregulation in cancer);hsa05150(Staphylococcus aureus infection)	Extracellular	PF00323(Mammalian defensin);PF00879(Defensin propeptide)
Q8TE67	Epidermal growth factor receptor kinase substrate 8-like protein 3	EPS8L3	Q8TE67	Q8TE67;A8K2J6	EPS8L3	Epidermal growth factor receptor kinase substrate 8-like protein 3	ES8L3_HUMAN	26	121377	115124	118250	38973.4	37611.2	38292.3	3.0881	0.00159766	GO:0007266(BP:Rho protein signal transduction);GO:0035023(BP:regulation of Rho protein signal transduction);GO:0042634(BP:regulation of hair cycle);GO:1900029(BP:positive regulation of ruffle assembly);GO:0005737(CC:cytoplasm);GO:0005886(CC:plasma membrane);GO:0032587(CC:ruffle membrane);GO:0003779(MF:actin binding)	hsa:79574		Nuclear	PF00018(SH3 domain);PF18016(SAM domain (Sterile alpha motif));PF08416(Phosphotyrosine-binding domain)
P07996	Thrombospondin-1	THBS1	P07996	P07996	THBS1	Thrombospondin-1	TSP1_HUMAN	63	201389	213425	207407	69095.4	65305.8	67200.6	3.08639	0.00201884	GO:0001666(BP:response to hypoxia);GO:0001937(BP:negative regulation of endothelial cell proliferation);GO:0001953(BP:negative regulation of cell-matrix adhesion);GO:0002040(BP:sprouting angiogenesis);GO:0002544(BP:chronic inflammatory response);GO:0002581(BP:negative regulation of antigen processing and presentation of peptide or polysaccharide antigen via MHC class II);GO:0002605(BP:negative re…	hsa:7057(THBS1)	hsa04015(Rap1 signaling pathway);hsa04350(TGF-beta signaling pathway);hsa04151(PI3K-Akt signaling pathway);hsa04512(ECM-receptor interaction);hsa04145(Phagosome);hsa04148(Efferocytosis);hsa04115(p53 signaling pathway);hsa04510(Focal adhesion);hsa04820(Cytoskeleton in muscle cells);hsa05206(MicroRNAs in cancer);hsa05205(Proteoglycans in cancer);hsa05219(Bladder cancer);hsa05165(Human papillomaviru…	Extracellular	PF00093(von Willebrand factor type C domain);PF02412(Thrombospondin type 3 repeat);PF12947(EGF domain);PF00090(Thrombospondin type 1 domain);PF05735(Thrombospondin C-terminal region)
Q9Y446	Plakophilin-3	PKP3	Q9Y446	Q9Y446;E9PJR7;E9PK71;E9PKC4;E9PQ15;E9PRW6	PKP3	Plakophilin-3	PKP3_HUMAN	30	122931	127519	125225	39999.4	41246	40622.7	3.08264	0.000788574	GO:0002159(BP:desmosome assembly);GO:0007043(BP:cell-cell junction assembly);GO:0010628(BP:positive regulation of gene expression);GO:0072659(BP:protein localization to plasma membrane);GO:0098609(BP:cell-cell adhesion);GO:1902373(BP:negative regulation of mRNA catabolic process);GO:0001533(CC:cornified envelope);GO:0005634(CC:nucleus);GO:0005654(CC:nucleoplasm);GO:0005737(CC:cytoplasm);GO:000588…	hsa:11187		Nuclear	PF00514(Armadillo/beta-catenin-like repeat)
Q9UI26	Importin-11	IPO11	Q9UI26	Q9UI26;D6RCN7;D6RJB1;F8WDV0	IPO11	Importin-11	IPO11_HUMAN	4	11144.5	10801.3	10972.9	2359.37	4765.11	3562.24	3.08034	0.0258451	GO:0006606(BP:protein import into nucleus);GO:0006610(BP:ribosomal protein import into nucleus);GO:0005635(CC:nuclear envelope);GO:0005654(CC:nucleoplasm);GO:0005829(CC:cytosol);GO:0031267(MF:small GTPase binding);GO:0061608(MF:nuclear import signal receptor activity)	hsa:51194(IPO11)	hsa03013(Nucleocytoplasmic transport)	Cytoplasmic	PF03810(Importin-beta N-terminal domain)
Q8N5I2	Arrestin domain-containing protein 1	ARRDC1	Q8N5I2	Q8N5I2;F2Z3I4;Q5T370;Q5T371	ARRDC1	Arrestin domain-containing protein 1	ARRD1_HUMAN	2	9855.87	11220.5	10538.2	4455.1	2410.49	3432.8	3.06986	0.0286427	GO:0006511(BP:ubiquitin-dependent protein catabolic process);GO:0006858(BP:extracellular transport);GO:0015031(BP:protein transport);GO:0016567(BP:protein ubiquitination);GO:0045746(BP:negative regulation of Notch signaling pathway);GO:0140112(BP:extracellular vesicle biogenesis);GO:0005737(CC:cytoplasm);GO:0005886(CC:plasma membrane);GO:0031410(CC:cytoplasmic vesicle);GO:0070062(CC:extracellular…	hsa:92714		Nuclear	PF00339(Arrestin (or S-antigen), N-terminal domain);PF02752(Arrestin (or S-antigen), C-terminal domain)
Q9UGM3	Deleted in malignant brain tumors 1 protein	DMBT1	Q9UGM3	Q9UGM3;A0A590UJ76;A0A590UJZ9;A0A590UIX5	DMBT1	Deleted in malignant brain tumors 1 protein	DMBT1_HUMAN	18	65568.9	56912.3	61240.6	26763.2	13243.4	20003.3	3.06152	0.035863	GO:0006952(BP:defense response);GO:0015031(BP:protein transport);GO:0030855(BP:epithelial cell differentiation);GO:0043152(BP:induction of bacterial agglutination);GO:0045087(BP:innate immune response);GO:0050829(BP:defense response to Gram-negative bacterium);GO:0050830(BP:defense response to Gram-positive bacterium);GO:0051607(BP:defense response to virus);GO:0005576(CC:extracellular region);GO…	hsa:1755(DMBT1)	hsa04970(Salivary secretion)	Extracellular	PF00530(Scavenger receptor cysteine-rich domain);PF00100(Zona pellucida-like domain);PF00431(CUB domain)
Q96SQ9	Cytochrome P450 2S1	CYP2S1	Q96SQ9	Q96SQ9	CYP2S1	Cytochrome P450 2S1	CP2S1_HUMAN	8	51626.6	51998	51812.3	13938.5	19955.3	16946.9	3.05733	0.00739091	GO:0006690(BP:icosanoid metabolic process);GO:0006693(BP:prostaglandin metabolic process);GO:0006805(BP:xenobiotic metabolic process);GO:0019373(BP:epoxygenase P450 pathway);GO:0042573(BP:retinoic acid metabolic process);GO:0005737(CC:cytoplasm);GO:0005783(CC:endoplasmic reticulum);GO:0005789(CC:endoplasmic reticulum membrane);GO:0043231(CC:intracellular membrane-bounded organelle);GO:0004497(MF:…	hsa:29785(CYP2S1)	hsa00830(Retinol metabolism);hsa00980(Metabolism of xenobiotics by cytochrome P450)	PlasmaMembrane	PF00067(Cytochrome P450)
P25815	Protein S100-P	S100P	P25815	P25815	S100P	Protein S100-P	S100P_HUMAN	3	113598	101077	107338	33756.5	36693	35224.8	3.04722	0.00785787	GO:0010033(BP:response to organic substance);GO:0043542(BP:endothelial cell migration);GO:0005576(CC:extracellular region);GO:0005634(CC:nucleus);GO:0005654(CC:nucleoplasm);GO:0005737(CC:cytoplasm);GO:0031528(CC:microvillus membrane);GO:0034774(CC:secretory granule lumen);GO:0070062(CC:extracellular exosome);GO:0000287(MF:magnesium ion binding);GO:0005509(MF:calcium ion binding);GO:0042803(MF:pro…	hsa:6286		Cytoplasmic	PF01023(S-100/ICaBP type calcium binding domain)
A0A5C2GLK7	IG c58_heavy_IGHV3-23_IGHD5-18_IGHJ4 (Fragment)		A0A5C2GLK7;A0A5C2GRP6	A0A5C2GLK7;A0A5C2GRP6		IG c58_heavy_IGHV3-23_IGHD5-18_IGHJ4 (Fragment)	A0A5C2GLK7_HUMAN;A0A5C2GRP6_HUMAN	2	86409	116419	101414	33511	33112.4	33311.7	3.0444	0.0452816				Extracellular	PF07686(Immunoglobulin V-set domain)
P08621	U1 small nuclear ribonucleoprotein 70 kDa	SNRNP70	P08621	P08621;A8KAQ5	SNRNP70	U1 small nuclear ribonucleoprotein 70 kDa	RU17_HUMAN	23	158419	165774	162096	52690.7	54675.5	53683.1	3.01951	0.00123215	GO:0000398(BP:mRNA splicing, via spliceosome);GO:0043462(BP:regulation of ATP-dependent activity);GO:0043484(BP:regulation of RNA splicing);GO:0048026(BP:positive regulation of mRNA splicing, via spliceosome);GO:0061084(BP:negative regulation of protein refolding);GO:1904715(BP:negative regulation of chaperone-mediated autophagy);GO:0005634(CC:nucleus);GO:0005654(CC:nucleoplasm);GO:0005681(CC:spl…	hsa:6625(SNRNP70)	hsa03040(Spliceosome)	Nuclear	PF00076(RNA recognition motif);PF12220(U1 small nuclear ribonucleoprotein of 70kDa MW N terminal)
P16403	Histone H1.2	H1-2	P16403	P10412;P16402;P16403;A3R0T7;A3R0T8;B2R984;Q4VB24	H1-2	Histone H1.2	H12_HUMAN	15	1748610	1731680	1740145	600881	551757	576319	3.01941	0.000497932	GO:0000122(BP:negative regulation of transcription by RNA polymerase II);GO:0006334(BP:nucleosome assembly);GO:0030261(BP:chromosome condensation);GO:0045910(BP:negative regulation of DNA recombination);GO:0000786(CC:nucleosome);GO:0000791(CC:euchromatin);GO:0005634(CC:nucleus);GO:0003690(MF:double-stranded DNA binding);GO:0003723(MF:RNA binding);GO:0030527(MF:structural constituent of chromatin)…	hsa:3006		Nuclear	PF00538(linker histone H1 and H5 family)
P20671	Histone H2A type 1-D	H2AC7	P20671	P04908;P0C0S8;P20671;Q16777;Q6FI13;Q7L7L0;Q93077;Q96KK5;Q99878;Q9BTM1;A4FTV9;A0A0U1RR32;A0A0U1RRH7;A3KPC7;B2R5B3;B4E0B3;H0YFX9;Q08AJ9	H2AC7	Histone H2A type 1-D	H2A1D_HUMAN	9	1351850	1297430	1324640	468519	411739	440129	3.00966	0.00197071	GO:0000786(CC:nucleosome);GO:0005634(CC:nucleus);GO:0070062(CC:extracellular exosome);GO:0003677(MF:DNA binding);GO:0030527(MF:structural constituent of chromatin);GO:0046982(MF:protein heterodimerization activity)	hsa:3013(H2AC7)	hsa03082(ATP-dependent chromatin remodeling);hsa04217(Necroptosis);hsa04613(Neutrophil extracellular trap formation);hsa05322(Systemic lupus erythematosus);hsa05034(Alcoholism)	Nuclear	PF16211(C-terminus of histone H2A);PF00125(Core histone H2A/H2B/H3/H4)
Q9Y2X3	Nucleolar protein 58	NOP58	Q9Y2X3	Q9Y2X3;B3KN82	NOP58	Nucleolar protein 58	NOP58_HUMAN	27	55547.8	60683.7	58115.8	19302.4	19351	19326.7	3.00702	0.00435461	GO:0006364(BP:rRNA processing);GO:0042274(BP:ribosomal small subunit biogenesis);GO:0048254(BP:snoRNA localization);GO:0001650(CC:fibrillar center);GO:0005654(CC:nucleoplasm);GO:0005730(CC:nucleolus);GO:0005732(CC:sno(s)RNA-containing ribonucleoprotein complex);GO:0005829(CC:cytosol);GO:0015030(CC:Cajal body);GO:0016020(CC:membrane);GO:0031428(CC:box C/D RNP complex);GO:0032040(CC:small-subunit p…	hsa:51602(NOP58)	hsa03008(Ribosome biogenesis in eukaryotes)	Nuclear	PF01798(snoRNA binding domain, fibrillarin);PF08156(NOP5NT (NUC127) domain)
Q07020	Large ribosomal subunit protein eL18	RPL18	Q07020	Q07020;B4DDY5;F8VYV2;G3V203;H0YHA7;J3QQ67;Q0QEW2;A0A075B7A0	RPL18	Large ribosomal subunit protein eL18	RL18_HUMAN	7	364554	358166	361360	126808	113726	120267	3.00465	0.000910335	GO:0002181(BP:cytoplasmic translation);GO:0006412(BP:translation);GO:0005634(CC:nucleus);GO:0005730(CC:nucleolus);GO:0005737(CC:cytoplasm);GO:0005783(CC:endoplasmic reticulum);GO:0005791(CC:rough endoplasmic reticulum);GO:0005829(CC:cytosol);GO:0005925(CC:focal adhesion);GO:0016020(CC:membrane);GO:0022625(CC:cytosolic large ribosomal subunit);GO:0022626(CC:cytosolic ribosome);GO:0042788(CC:polyso…	hsa:6141(RPL18)	hsa03010(Ribosome);hsa05171(Coronavirus disease - COVID-19)	Cytoplasmic;Mitochondrial	PF17135(Ribosomal protein 60S L18 and 50S L18e)
P62847	Small ribosomal subunit protein eS24	RPS24	P62847	P62847;A0A2R8Y849;A0A2R8Y8A0;A0A2R8YD14;E7ETK0	RPS24	Small ribosomal subunit protein eS24	RS24_HUMAN	10	130443	120968	125706	46348.8	37662.4	42005.6	2.99259	0.00584462	GO:0002181(BP:cytoplasmic translation);GO:0006364(BP:rRNA processing);GO:0006412(BP:translation);GO:0034101(BP:erythrocyte homeostasis);GO:0042274(BP:ribosomal small subunit biogenesis);GO:0005634(CC:nucleus);GO:0005654(CC:nucleoplasm);GO:0005730(CC:nucleolus);GO:0005737(CC:cytoplasm);GO:0005783(CC:endoplasmic reticulum);GO:0005829(CC:cytosol);GO:0015935(CC:small ribosomal subunit);GO:0016020(CC:…	hsa:6229(RPS24)	hsa03010(Ribosome);hsa05171(Coronavirus disease - COVID-19)	Cytoplasmic	PF01282(Ribosomal protein S24e)
Q01081	Splicing factor U2AF 35 kDa subunit	U2AF1	Q01081	Q01081;B5BU08	U2AF1	Splicing factor U2AF 35 kDa subunit	U2AF1_HUMAN	8	115814	125566	120690	40489.9	40798.1	40644	2.96944	0.00369377	GO:0000398(BP:mRNA splicing, via spliceosome);GO:0006397(BP:mRNA processing);GO:0008380(BP:RNA splicing);GO:0005654(CC:nucleoplasm);GO:0005681(CC:spliceosomal complex);GO:0015030(CC:Cajal body);GO:0016607(CC:nuclear speck);GO:0071013(CC:catalytic step 2 spliceosome);GO:0089701(CC:U2AF complex);GO:0003723(MF:RNA binding);GO:0030628(MF:pre-mRNA 3'-splice site binding);GO:0046872(MF:metal ion bindin…	hsa:102724594(U2AF1L5)	hsa03040(Spliceosome);hsa05131(Shigellosis)	Nuclear	PF00076(RNA recognition motif);PF00642(Zinc finger C-x8-C-x5-C-x3-H type (and similar))
P12107	Collagen alpha-1(XI) chain	COL11A1	P12107	P12107;Q59HB5	COL11A1	Collagen alpha-1(XI) chain	COBA1_HUMAN	4	28856.4	33512.4	31184.4	10363.8	10677.1	10520.5	2.96417	0.012511	GO:0001502(BP:cartilage condensation);GO:0001503(BP:ossification);GO:0002063(BP:chondrocyte development);GO:0006029(BP:proteoglycan metabolic process);GO:0007601(BP:visual perception);GO:0007605(BP:sensory perception of sound);GO:0030198(BP:extracellular matrix organization);GO:0030199(BP:collagen fibril organization);GO:0035987(BP:endodermal cell differentiation);GO:0035989(BP:tendon development…	hsa:1301(COL11A1)	hsa04820(Cytoskeleton in muscle cells);hsa04974(Protein digestion and absorption)	Extracellular;Nuclear	PF02210(Laminin G domain);PF01410(Fibrillar collagen C-terminal domain);PF01391(Collagen triple helix repeat (20 copies))
P45973	Chromobox protein homolog 5	CBX5	P45973	P45973;V9HWG0	CBX5	Chromobox protein homolog 5	CBX5_HUMAN	9	39154.7	41037.6	40096.2	12349.2	14810	13579.6	2.95268	0.00339624	GO:0000122(BP:negative regulation of transcription by RNA polymerase II);GO:0006325(BP:chromatin organization);GO:0006974(BP:cellular response to DNA damage stimulus);GO:0045892(BP:negative regulation of transcription, DNA-templated);GO:0000118(CC:histone deacetylase complex);GO:0000776(CC:kinetochore);GO:0000781(CC:chromosome, telomeric region);GO:0000792(CC:heterochromatin);GO:0005634(CC:nucleu…	hsa:23468		Nuclear	PF01393(Chromo shadow domain);PF00385(Chromo (CHRromatin Organisation MOdifier) domain)
Q9GZL7	Ribosome biogenesis protein WDR12	WDR12	Q9GZL7	Q9GZL7;Q53T99;B4DRY7	WDR12	Ribosome biogenesis protein WDR12	WDR12_HUMAN	5	26176.2	26091.5	26133.8	9617.49	8105.27	8861.38	2.94919	0.00191678	GO:0000463(BP:maturation of LSU-rRNA from tricistronic rRNA transcript (SSU-rRNA, 5.8S rRNA, LSU-rRNA));GO:0000466(BP:maturation of 5.8S rRNA from tricistronic rRNA transcript (SSU-rRNA, 5.8S rRNA, LSU-rRNA));GO:0007219(BP:Notch signaling pathway);GO:0042273(BP:ribosomal large subunit biogenesis);GO:0051726(BP:regulation of cell cycle);GO:0005654(CC:nucleoplasm);GO:0005730(CC:nucleolus);GO:003068…	hsa:55759		Nuclear	PF08154(NLE (NUC135) domain);PF00400(WD domain, G-beta repeat)
P62995	Transformer-2 protein homolog beta	TRA2B	P62995	P62995;B2RDQ3;Q59GA1;Q68DZ9;Q8N1H4	TRA2B	Transformer-2 protein homolog beta	TRA2B_HUMAN	10	122823	129499	126161	47492.5	38081.8	42787.2	2.94857	0.00475392	GO:0000375(BP:RNA splicing, via transesterification reactions);GO:0000381(BP:regulation of alternative mRNA splicing, via spliceosome);GO:0000398(BP:mRNA splicing, via spliceosome);GO:0021796(BP:cerebral cortex regionalization);GO:0043484(BP:regulation of RNA splicing);GO:0048026(BP:positive regulation of mRNA splicing, via spliceosome);GO:0071333(BP:cellular response to glucose stimulus);GO:1990…	hsa:6434(TRA2B)	hsa03040(Spliceosome);hsa04936(Alcoholic liver disease)	Nuclear	PF00076(RNA recognition motif)
Q9NY12	H/ACA ribonucleoprotein complex subunit 1	GAR1	Q9NY12	Q9NY12	GAR1	H/ACA ribonucleoprotein complex subunit 1	GAR1_HUMAN	10	53638.4	45284.2	49461.3	15483.4	18071.3	16777.3	2.9481	0.0174341	GO:0000454(BP:snoRNA guided rRNA pseudouridine synthesis);GO:0007004(BP:telomere maintenance via telomerase);GO:0000781(CC:chromosome, telomeric region);GO:0001650(CC:fibrillar center);GO:0005654(CC:nucleoplasm);GO:0005697(CC:telomerase holoenzyme complex);GO:0031429(CC:box H/ACA snoRNP complex);GO:0072589(CC:box H/ACA scaRNP complex);GO:0090661(CC:box H/ACA telomerase RNP complex);GO:0003723(MF:…	hsa:54433(GAR1)	hsa03008(Ribosome biogenesis in eukaryotes)	Nuclear	PF04410(Gar1/Naf1 RNA binding region)
Q9Y5L4	Mitochondrial import inner membrane translocase subunit Tim13	TIMM13	Q9Y5L4	Q9Y5L4;K7EIT2	TIMM13	Mitochondrial import inner membrane translocase subunit Tim13	TIM13_HUMAN	11	137096	134661	135878	43160.6	49204.6	46182.6	2.9422	0.00131676	GO:0006626(BP:protein targeting to mitochondrion);GO:0007605(BP:sensory perception of sound);GO:0045039(BP:protein insertion into mitochondrial inner membrane);GO:0001650(CC:fibrillar center);GO:0005739(CC:mitochondrion);GO:0005743(CC:mitochondrial inner membrane);GO:0005758(CC:mitochondrial intermembrane space);GO:0042719(CC:mitochondrial intermembrane space protein transporter complex);GO:00082…	hsa:26517		Nuclear	PF02953(Tim10/DDP family zinc finger)
Q9Y6H1	Coiled-coil-helix-coiled-coil-helix domain-containing protein 2	CHCHD2	Q9Y6H1	Q9Y6H1;Q5T1J5	CHCHD2	Coiled-coil-helix-coiled-coil-helix domain-containing protein 2	CHCH2_HUMAN	4	129572	134102	131837	47467.5	42173.5	44820.5	2.94144	0.00159904	GO:0007005(BP:mitochondrion organization);GO:0034599(BP:cellular response to oxidative stress);GO:0045944(BP:positive regulation of transcription by RNA polymerase II);GO:1900037(BP:regulation of cellular response to hypoxia);GO:1905448(BP:positive regulation of mitochondrial ATP synthesis coupled electron transport);GO:0005634(CC:nucleus);GO:0005739(CC:mitochondrion);GO:0005758(CC:mitochondrial …	hsa:51142		Nuclear	PF06747(CHCH domain)
P62805	Histone H4	H4C1	P62805	P62805;B2R4R0;Q0VAS5	H4C1	Histone H4	H4_HUMAN	30	6636860	6679310	6658085	2337510	2235660	2286585	2.9118	0.000159243	GO:0006325(BP:chromatin organization);GO:0006334(BP:nucleosome assembly);GO:0032200(BP:telomere organization);GO:0045653(BP:negative regulation of megakaryocyte differentiation);GO:0061644(BP:protein localization to CENP-A containing chromatin);GO:0000781(CC:chromosome, telomeric region);GO:0000786(CC:nucleosome);GO:0005576(CC:extracellular region);GO:0005634(CC:nucleus);GO:0005654(CC:nucleoplasm…	hsa:121504(H4C16)	hsa04613(Neutrophil extracellular trap formation);hsa05203(Viral carcinogenesis);hsa05322(Systemic lupus erythematosus);hsa05034(Alcoholism)	Cytoplasmic;Mitochondrial;Nuclear	PF15511(Centromere kinetochore component CENP-T histone fold)
Q9BQ67	Glutamate-rich WD repeat-containing protein 1	GRWD1	Q9BQ67	Q9BQ67;M0QX71;B2RDP6;Q8NCK5;Q8TCJ8	GRWD1	Glutamate-rich WD repeat-containing protein 1	GRWD1_HUMAN	8	33025.8	28798.7	30912.2	11599.5	9697.72	10648.6	2.90294	0.0128299	GO:0006260(BP:DNA replication);GO:0006334(BP:nucleosome assembly);GO:0006337(BP:nucleosome disassembly);GO:0042254(BP:ribosome biogenesis);GO:0005634(CC:nucleus);GO:0005654(CC:nucleoplasm);GO:0005694(CC:chromosome);GO:0005730(CC:nucleolus);GO:0005829(CC:cytosol);GO:0032991(CC:protein-containing complex);GO:0003682(MF:chromatin binding);GO:0003688(MF:DNA replication origin binding);GO:0003723(MF:R…	hsa:83743		Cytoplasmic	PF12265(Histone-binding protein RBBP4 or subunit C of CAF1 complex);PF00400(WD domain, G-beta repeat)
Q99877	Histone H2B type 1-N	H2BC15	Q99877	O60814;P06899;P23527;P33778;P57053;P58876;P62807;Q16778;Q5QNW6;Q8N257;Q93079;Q96A08;Q99877;Q99879;Q99880;U3KQK0;B2R4S9;Q0D2M2;A8K9J7;B4DR52;I6L9F7	H2BC15	Histone H2B type 1-N	H2B1N_HUMAN	31	5849710	5761130	5805420	1990400	2012230	2001315	2.9008	0.000143754	GO:0006334(BP:nucleosome assembly);GO:0000786(CC:nucleosome);GO:0005634(CC:nucleus);GO:0005654(CC:nucleoplasm);GO:0005829(CC:cytosol);GO:0070062(CC:extracellular exosome);GO:0003677(MF:DNA binding);GO:0030527(MF:structural constituent of chromatin);GO:0046982(MF:protein heterodimerization activity)	hsa:8341(H2BC15)	hsa04613(Neutrophil extracellular trap formation);hsa05203(Viral carcinogenesis);hsa05322(Systemic lupus erythematosus);hsa05034(Alcoholism)	Nuclear	PF00125(Core histone H2A/H2B/H3/H4)
P36551	Oxygen-dependent coproporphyrinogen-III oxidase, mitochondrial	CPOX	P36551	P36551	CPOX	Oxygen-dependent coproporphyrinogen-III oxidase, mitochondrial	HEM6_HUMAN	10	31242.3	35969.3	33605.8	9987.42	13227.1	11607.3	2.89524	0.0165452	GO:0006782(BP:protoporphyrinogen IX biosynthetic process);GO:0006783(BP:heme biosynthetic process);GO:0005737(CC:cytoplasm);GO:0005739(CC:mitochondrion);GO:0005758(CC:mitochondrial intermembrane space);GO:0005829(CC:cytosol);GO:0016020(CC:membrane);GO:0004109(MF:coproporphyrinogen oxidase activity);GO:0005212(MF:structural constituent of eye lens);GO:0042803(MF:protein homodimerization activity)	hsa:1371(CPOX)	hsa01240(Biosynthesis of cofactors);hsa00860(Porphyrin metabolism)	Mitochondrial	PF01218(Coproporphyrinogen III oxidase)
Q9UM22	Mammalian ependymin-related protein 1	EPDR1	Q9UM22	Q9UM22;A4D1W8;Q96J80	EPDR1	Mammalian ependymin-related protein 1	EPDR1_HUMAN	3	30751.6	23298.6	27025.1	9392.07	9523.66	9457.86	2.85742	0.0421845	GO:0007160(BP:cell-matrix adhesion);GO:1990764(BP:myofibroblast contraction);GO:0005576(CC:extracellular region);GO:0005764(CC:lysosome);GO:0043202(CC:lysosomal lumen);GO:0005509(MF:calcium ion binding);GO:0005543(MF:phospholipid binding);GO:0042802(MF:identical protein binding);GO:1905573(MF:ganglioside GM1 binding)	hsa:54749		Extracellular	PF00811(Ependymin)
P06748	Nucleophosmin	NPM1	P06748	P06748;A0A0S2Z491;A0A0S2Z4G7;A0A7I2V5J8;A0A7I2V5S2;A0A7I2YQC0;A4ZU86;E5RI98;Q9BTI9;V9HVU7;A0A140VJQ2;A0A7I2V2X9;A0A7I2V3G5;A0A7I2V3U2;A0A7I2V433;A0A7I2V4G8;A0A7I2V579	NPM1	Nucleophosmin	NPM_HUMAN	25	1102910	1144110	1123510	418180	369254	393717	2.8536	0.00191488	GO:0000055(BP:ribosomal large subunit export from nucleus);GO:0000056(BP:ribosomal small subunit export from nucleus);GO:0001558(BP:regulation of cell growth);GO:0006281(BP:DNA repair);GO:0006334(BP:nucleosome assembly);GO:0006338(BP:chromatin remodeling);GO:0006407(BP:rRNA export from nucleus);GO:0006884(BP:cell volume homeostasis);GO:0006886(BP:intracellular protein transport);GO:0006913(BP:nuc…	hsa:4869		Nuclear	PF16276(Nucleophosmin C-terminal domain);PF03066(Nucleoplasmin/nucleophosmin domain)
P32322	Pyrroline-5-carboxylate reductase 1, mitochondrial	PYCR1	P32322	P32322;A0A1B2JLU7;E2QRB3;E7D7X9;E7D7Y0;Q2TU78;Q8TBX0	PYCR1	Pyrroline-5-carboxylate reductase 1, mitochondrial	P5CR1_HUMAN	17	70021.8	64530.6	67276.2	28751.7	18440.9	23596.3	2.85113	0.0174156	GO:0006561(BP:proline biosynthetic process);GO:0034599(BP:cellular response to oxidative stress);GO:0051881(BP:regulation of mitochondrial membrane potential);GO:0055129(BP:L-proline biosynthetic process);GO:1903377(BP:negative regulation of oxidative stress-induced neuron intrinsic apoptotic signaling pathway);GO:0005739(CC:mitochondrion);GO:0005759(CC:mitochondrial matrix);GO:0004735(MF:pyrroli…	hsa:5831(PYCR1)	hsa00330(Arginine and proline metabolism)	Cytoplasmic;Mitochondrial	PF03807(NADP oxidoreductase coenzyme F420-dependent);PF14748(Pyrroline-5-carboxylate reductase dimerisation)
P11908	Ribose-phosphate pyrophosphokinase 2	PRPS2	P11908	P11908;A0A140VK41;B2R860;A6NMS2;D3YTJ7	PRPS2	Ribose-phosphate pyrophosphokinase 2	PRPS2_HUMAN	6	31233.2	31026.2	31129.7	11371.2	10530.9	10951	2.84262	0.000459527	GO:0006015(BP:5-phosphoribose 1-diphosphate biosynthetic process);GO:0006098(BP:pentose-phosphate shunt);GO:0006139(BP:nucleobase-containing compound metabolic process);GO:0006164(BP:purine nucleotide biosynthetic process);GO:0009156(BP:ribonucleoside monophosphate biosynthetic process);GO:0016310(BP:phosphorylation);GO:0002189(CC:ribose phosphate diphosphokinase complex);GO:0005737(CC:cytoplasm)…	hsa:5634(PRPS2)	hsa00030(Pentose phosphate pathway);hsa00230(Purine metabolism)	Cytoplasmic	PF13793(N-terminal domain of ribose phosphate pyrophosphokinase);PF14572(Phosphoribosyl synthetase-associated domain)
Q9H583	HEAT repeat-containing protein 1	HEATR1	Q9H583	Q9H583;B2RWN5;Q5T3Q7	HEATR1	HEAT repeat-containing protein 1	HEAT1_HUMAN	6	20839.6	16912.3	18876	5183.7	8137.64	6660.67	2.83394	0.0381603	GO:0000462(BP:maturation of SSU-rRNA from tricistronic rRNA transcript (SSU-rRNA, 5.8S rRNA, LSU-rRNA));GO:0042274(BP:ribosomal small subunit biogenesis);GO:0045943(BP:positive regulation of transcription by RNA polymerase I);GO:2000234(BP:positive regulation of rRNA processing);GO:0001650(CC:fibrillar center);GO:0005654(CC:nucleoplasm);GO:0005730(CC:nucleolus);GO:0005739(CC:mitochondrion);GO:001…	hsa:55127(HEATR1)	hsa03008(Ribosome biogenesis in eukaryotes)	Cytoplasmic;Nuclear	PF08146(BP28CT (NUC211) domain);PF12397(U3 small nucleolar RNA-associated protein 10)
P15559	NAD(P)H dehydrogenase [quinone] 1	NQO1	P15559	P15559;B4DLR8;B4DQP5;H3BNV2;Q53G81	NQO1	NAD(P)H dehydrogenase [quinone] 1	NQO1_HUMAN	8	25097.5	30860.2	27978.8	8505.77	11247	9876.39	2.8329	0.0296907	GO:0002931(BP:response to ischemia);GO:0006116(BP:NADH oxidation);GO:0006743(BP:ubiquinone metabolic process);GO:0006805(BP:xenobiotic metabolic process);GO:0006809(BP:nitric oxide biosynthetic process);GO:0006979(BP:response to oxidative stress);GO:0007271(BP:synaptic transmission, cholinergic);GO:0007584(BP:response to nutrient);GO:0009636(BP:response to toxic substance);GO:0009725(BP:response …	hsa:1728(NQO1)	hsa01240(Biosynthesis of cofactors);hsa00130(Ubiquinone and other terpenoid-quinone biosynthesis);hsa05200(Pathways in cancer);hsa05208(Chemical carcinogenesis - reactive oxygen species);hsa05225(Hepatocellular carcinoma);hsa05418(Fluid shear stress and atherosclerosis)	Cytoplasmic	PF02525(Flavodoxin-like fold)
Q96A08	Histone H2B type 1-A	H2BC1	Q96A08	Q96A08	H2BC1	Histone H2B type 1-A	H2B1A_HUMAN	5	44937.4	40560.6	42749	12418.8	17788.2	15103.5	2.8304	0.0153367	GO:0006334(BP:nucleosome assembly);GO:0006337(BP:nucleosome disassembly);GO:0006954(BP:inflammatory response);GO:0031639(BP:plasminogen activation);GO:0035092(BP:sperm DNA condensation);GO:0051276(BP:chromosome organization);GO:0071674(BP:mononuclear cell migration);GO:0000781(CC:chromosome, telomeric region);GO:0000786(CC:nucleosome);GO:0001674(CC:female germ cell nucleus);GO:0005634(CC:nucleus)…	hsa:255626(H2BC1)	hsa04613(Neutrophil extracellular trap formation);hsa05203(Viral carcinogenesis);hsa05322(Systemic lupus erythematosus);hsa05034(Alcoholism)	Nuclear	PF00125(Core histone H2A/H2B/H3/H4)
P04626	Receptor tyrosine-protein kinase erbB-2	ERBB2	P04626	P04626;X5DNK3;B4DTR1	ERBB2	Receptor tyrosine-protein kinase erbB-2	ERBB2_HUMAN	5	17189.3	14300.5	15744.9	6279.53	4896.32	5587.93	2.81766	0.0239693	GO:0001934(BP:positive regulation of protein phosphorylation);GO:0006468(BP:protein phosphorylation);GO:0007165(BP:signal transduction);GO:0007166(BP:cell surface receptor signaling pathway);GO:0007167(BP:enzyme linked receptor protein signaling pathway);GO:0007169(BP:transmembrane receptor protein tyrosine kinase signaling pathway);GO:0007422(BP:peripheral nervous system development);GO:0007507(…	hsa:2064(ERBB2)	hsa04010(MAPK signaling pathway);hsa04012(ErbB signaling pathway);hsa04066(HIF-1 signaling pathway);hsa04020(Calcium signaling pathway);hsa04151(PI3K-Akt signaling pathway);hsa04510(Focal adhesion);hsa04520(Adherens junction);hsa04530(Tight junction);hsa05200(Pathways in cancer);hsa05206(MicroRNAs in cancer);hsa05205(Proteoglycans in cancer);hsa05230(Central carbon metabolism in cancer);hsa05212(…	Extracellular	PF07714(Protein tyrosine and serine/threonine kinase);PF21314(Epidermal growth factor receptor transmembrane-juxtamembrane segment);PF14843(Growth factor receptor domain IV);PF00757(Furin-like cysteine rich region);PF01030(Receptor L domain)
A2J1N5	Rheumatoid factor RF-ET6 (Fragment)		A2J1N5	A2J1N5		Rheumatoid factor RF-ET6 (Fragment)	A2J1N5_HUMAN	1	48995.3	48032	48513.7	17855	16639.8	17247.4	2.81281	0.000614386				Extracellular;Mitochondrial	PF07686(Immunoglobulin V-set domain)
B1ALD9	Periostin	POSTN	B1ALD9	B1ALD9;C0IMJ3	POSTN	Periostin	B1ALD9_HUMAN	5	65358.2	72419.6	68888.9	31190.1	17914.9	24552.5	2.80578	0.027571	GO:0007155(BP:cell adhesion)			Cytoplasmic;Mitochondrial	PF02469(Fasciclin domain)
Q15293	Reticulocalbin-1	RCN1	Q15293	Q15293;V9HW95	RCN1	Reticulocalbin-1	RCN1_HUMAN	18	273550	274106	273828	92585.5	102843	97714.2	2.80233	0.000849488	GO:0001701(BP:in utero embryonic development);GO:0043010(BP:camera-type eye development);GO:0005783(CC:endoplasmic reticulum);GO:0005788(CC:endoplasmic reticulum lumen);GO:0005509(MF:calcium ion binding)	hsa:5954		ER	PF13499(EF-hand domain pair);PF13202(EF hand)
Q9Y3Y2	Chromatin target of PRMT1 protein	CHTOP	Q9Y3Y2	Q9Y3Y2;A0A087X1B7;X6R700	CHTOP	Chromatin target of PRMT1 protein	CHTOP_HUMAN	5	35119.6	31423	33271.3	13790.5	9956.27	11873.4	2.80217	0.0151373	GO:0006338(BP:chromatin remodeling);GO:0006406(BP:mRNA export from nucleus);GO:0032781(BP:positive regulation of ATP-dependent activity);GO:0051096(BP:positive regulation of helicase activity);GO:0000346(CC:transcription export complex);GO:0005634(CC:nucleus);GO:0005654(CC:nucleoplasm);GO:0005730(CC:nucleolus);GO:0016607(CC:nuclear speck);GO:0003723(MF:RNA binding);GO:0003729(MF:mRNA binding);GO:…	hsa:26097		Mitochondrial;Nuclear	PF13865(C-terminal duplication domain of Friend of PRMT1)
Q9BQC6	Large ribosomal subunit protein mL63	MRPL57	Q9BQC6	Q9BQC6	MRPL57	Large ribosomal subunit protein mL63	RT63_HUMAN	2	34892.7	40727.5	37810.1	12655.9	14399	13527.5	2.79506	0.0153613	GO:0032543(BP:mitochondrial translation);GO:0005739(CC:mitochondrion);GO:0005743(CC:mitochondrial inner membrane);GO:0005761(CC:mitochondrial ribosome);GO:0005762(CC:mitochondrial large ribosomal subunit);GO:0003735(MF:structural constituent of ribosome)	hsa:78988		Mitochondrial	PF14978(Mitochondrial ribosome protein 63)
Q969Q0	Ribosomal protein eL42-like	RPL36AL	Q969Q0	P83881;Q969Q0;H0Y5B4;H7BZ11;J3KQN4;B2R4V2	RPL36AL	Ribosomal protein eL42-like	RL36L_HUMAN	7	166749	158905	162827	56502.8	60180.2	58341.5	2.79093	0.00171423	GO:0006412(BP:translation);GO:0005634(CC:nucleus);GO:0005783(CC:endoplasmic reticulum);GO:0005829(CC:cytosol);GO:0005886(CC:plasma membrane);GO:0022625(CC:cytosolic large ribosomal subunit);GO:0003735(MF:structural constituent of ribosome)	hsa:6166(RPL36AL)	hsa03010(Ribosome);hsa05171(Coronavirus disease - COVID-19)	Cytoplasmic;Nuclear	PF00935(Ribosomal protein L44)
V9HVZ7	Epididymis luminal protein 176	HEL-176	V9HVZ7	V9HVZ7	HEL-176	Epididymis luminal protein 176	V9HVZ7_HUMAN	8	493865	508633	501249	170167	189332	179750	2.7886	0.00141288				Cytoplasmic	PF00022(Actin)
P42766	Large ribosomal subunit protein uL29	RPL35	P42766	P42766;F2Z388	RPL35	Large ribosomal subunit protein uL29	RL35_HUMAN	4	277657	295401	286529	105063	102876	103970	2.75589	0.00238904	GO:0000463(BP:maturation of LSU-rRNA from tricistronic rRNA transcript (SSU-rRNA, 5.8S rRNA, LSU-rRNA));GO:0002181(BP:cytoplasmic translation);GO:0006412(BP:translation);GO:0005730(CC:nucleolus);GO:0005737(CC:cytoplasm);GO:0005829(CC:cytosol);GO:0016020(CC:membrane);GO:0022625(CC:cytosolic large ribosomal subunit);GO:0022626(CC:cytosolic ribosome);GO:0003723(MF:RNA binding);GO:0003729(MF:mRNA bin…	hsa:11224(RPL35)	hsa03010(Ribosome);hsa05171(Coronavirus disease - COVID-19)	Cytoplasmic;Mitochondrial;Nuclear	PF00831(Ribosomal L29 protein)
Q7RTV0	PHD finger-like domain-containing protein 5A	PHF5A	Q7RTV0	Q7RTV0	PHF5A	PHD finger-like domain-containing protein 5A	PHF5A_HUMAN	7	72733.6	67338.1	70035.9	31981.5	18910.3	25445.9	2.75234	0.0242333	GO:0000398(BP:mRNA splicing, via spliceosome);GO:0045893(BP:positive regulation of transcription, DNA-templated);GO:0048863(BP:stem cell differentiation);GO:1903241(BP:U2-type prespliceosome assembly);GO:0005634(CC:nucleus);GO:0005654(CC:nucleoplasm);GO:0005681(CC:spliceosomal complex);GO:0005684(CC:U2-type spliceosomal complex);GO:0005686(CC:U2 snRNP);GO:0005689(CC:U12-type spliceosomal complex)…	hsa:84844(PHF5A)	hsa03040(Spliceosome)	Extracellular	PF03660(PHF5-like protein)
V6A6E5	MHC class I antigen	HLA-C	V6A6E5	V6A6E5	HLA-C	MHC class I antigen	V6A6E5_HUMAN	1	22750.3	28926.9	25838.6	8091.52	10730.9	9411.21	2.74551	0.0393462	GO:0006955(BP:immune response);GO:0019882(BP:antigen processing and presentation);GO:0005886(CC:plasma membrane);GO:0009986(CC:cell surface);GO:0012507(CC:ER to Golgi transport vesicle membrane);GO:0030670(CC:phagocytic vesicle membrane);GO:0031901(CC:early endosome membrane);GO:0055038(CC:recycling endosome membrane);GO:0098553(CC:lumenal side of endoplasmic reticulum membrane)			Extracellular	PF06623(MHC_I C-terminus);PF07654(Immunoglobulin C1-set domain);PF00129(Class I Histocompatibility antigen, domains alpha 1 and 2)
P09429	High mobility group protein B1	HMGB1	P09429	P09429;B2RPK0;A0A286R9D9;B7Z965;Q59GW1;Q5T7C4;A0A286R9F1;B3KQ05;Q75MM1	HMGB1	High mobility group protein B1	HMGB1_HUMAN	21	914694	951881	933288	345544	334422	339983	2.7451	0.00106826	GO:0000122(BP:negative regulation of transcription by RNA polymerase II);GO:0001773(BP:myeloid dendritic cell activation);GO:0002218(BP:activation of innate immune response);GO:0002407(BP:dendritic cell chemotaxis);GO:0002437(BP:inflammatory response to antigenic stimulus);GO:0002643(BP:regulation of tolerance induction);GO:0002840(BP:regulation of T cell mediated immune response to tumor cell);G…	hsa:3146(HMGB1)	hsa03410(Base excision repair);hsa04140(Autophagy - animal);hsa04217(Necroptosis);hsa04613(Neutrophil extracellular trap formation)	Nuclear	PF09011(HMG-box domain);PF00505(HMG (high mobility group) box)
P61604	10 kDa heat shock protein, mitochondrial	HSPE1	P61604	P61604;A0A384N6A4;B8ZZ54;Q9UNM1	HSPE1	10 kDa heat shock protein, mitochondrial	CH10_HUMAN	28	1044940	1046490	1045715	367475	394446	380960	2.74494	0.000412643	GO:0001649(BP:osteoblast differentiation);GO:0006457(BP:protein folding);GO:0006919(BP:activation of cysteine-type endopeptidase activity involved in apoptotic process);GO:0006986(BP:response to unfolded protein);GO:0051085(BP:chaperone cofactor-dependent protein refolding);GO:0005739(CC:mitochondrion);GO:0005759(CC:mitochondrial matrix);GO:0016020(CC:membrane);GO:0070062(CC:extracellular exosome…	hsa:3336		Mitochondrial	PF00166(Chaperonin 10 Kd subunit)
Q9BYN8	Small ribosomal subunit protein mS26	MRPS26	Q9BYN8	Q9BYN8	MRPS26	Small ribosomal subunit protein mS26	RT26_HUMAN	4	55219	65596.9	60407.9	15615.3	28508.5	22061.9	2.73811	0.0435542	GO:0032543(BP:mitochondrial translation);GO:0005654(CC:nucleoplasm);GO:0005739(CC:mitochondrion);GO:0005743(CC:mitochondrial inner membrane);GO:0005763(CC:mitochondrial small ribosomal subunit);GO:0003723(MF:RNA binding)	hsa:64949		Cytoplasmic;Mitochondrial;Nuclear	PF14943(Mitochondrial ribosome subunit S26)
Q13247	Serine/arginine-rich splicing factor 6	SRSF6	Q13247	Q08170;Q13247;A0A590UK80;A0A0D9SEM4;A0A590UJK4;A0A590UJP7;A0A590UK01;A8K588;A8K644;B4DEM8;B5BU15;Q53F45;Q59GY3	SRSF6	Serine/arginine-rich splicing factor 6	SRSF6_HUMAN	14	215840	216789	216314	84412.3	73755	79083.6	2.73526	0.00151626	GO:0000380(BP:alternative mRNA splicing, via spliceosome);GO:0000381(BP:regulation of alternative mRNA splicing, via spliceosome);GO:0000398(BP:mRNA splicing, via spliceosome);GO:0006376(BP:mRNA splice site selection);GO:0010837(BP:regulation of keratinocyte proliferation);GO:0032868(BP:response to insulin);GO:0045617(BP:negative regulation of keratinocyte differentiation);GO:0048025(BP:negative …	hsa:6431(SRSF6)	hsa03040(Spliceosome);hsa05168(Herpes simplex virus 1 infection)	Nuclear	PF00076(RNA recognition motif)
Q8TEM1	Nuclear pore membrane glycoprotein 210	NUP210	Q8TEM1	Q8TEM1;A0A8Q3WKI1	NUP210	Nuclear pore membrane glycoprotein 210	PO210_HUMAN	19	58928.7	53282.5	56105.6	16181	24860.8	20520.9	2.73407	0.0205189	GO:0006913(BP:nucleocytoplasmic transport);GO:0015031(BP:protein transport);GO:0051028(BP:mRNA transport);GO:0005635(CC:nuclear envelope);GO:0005643(CC:nuclear pore);GO:0005789(CC:endoplasmic reticulum membrane);GO:0016020(CC:membrane);GO:0031965(CC:nuclear membrane)	hsa:23225(NUP210)	hsa03013(Nucleocytoplasmic transport);hsa05014(Amyotrophic lateral sclerosis)	PlasmaMembrane	PF02368(Bacterial Ig-like domain (group 2))
Q6P5R6	Ribosomal protein eL22-like	RPL22L1	Q6P5R6	Q6P5R6;C9JYQ9;H0Y8C2	RPL22L1	Ribosomal protein eL22-like	RL22L_HUMAN	4	59755	64084.9	61919.9	21633.6	24058.9	22846.2	2.71029	0.00400885	GO:0002181(BP:cytoplasmic translation);GO:0005840(CC:ribosome);GO:1990904(CC:ribonucleoprotein complex);GO:0003723(MF:RNA binding);GO:0003735(MF:structural constituent of ribosome)	hsa:200916(RPL22L1)	hsa03010(Ribosome);hsa05171(Coronavirus disease - COVID-19)	Nuclear	PF01776(Ribosomal L22e protein family)
O60220	Mitochondrial import inner membrane translocase subunit Tim8 A	TIMM8A	O60220	O60220	TIMM8A	Mitochondrial import inner membrane translocase subunit Tim8 A	TIM8A_HUMAN	7	71313.7	66594.7	68954.2	25909.7	25034.7	25472.2	2.70704	0.00303196	GO:0007399(BP:nervous system development);GO:0045039(BP:protein insertion into mitochondrial inner membrane);GO:0005739(CC:mitochondrion);GO:0005743(CC:mitochondrial inner membrane);GO:0005758(CC:mitochondrial intermembrane space);GO:0042719(CC:mitochondrial intermembrane space protein transporter complex);GO:0008270(MF:zinc ion binding);GO:0042802(MF:identical protein binding)			Nuclear	PF02953(Tim10/DDP family zinc finger)
Q14978	Nucleolar and coiled-body phosphoprotein 1	NOLC1	Q14978	Q14978;A0A0A0MRM9;B2RAU8;S4R341;S4R349;S4R402	NOLC1	Nucleolar and coiled-body phosphoprotein 1	NOLC1_HUMAN	13	77270.4	81502.5	79386.4	28063.3	30715.6	29389.5	2.70119	0.00248554	GO:0000278(BP:mitotic cell cycle);GO:0006364(BP:rRNA processing);GO:0006417(BP:regulation of translation);GO:0007000(BP:nucleolus organization);GO:0014029(BP:neural crest formation);GO:0014032(BP:neural crest cell development);GO:0001650(CC:fibrillar center);GO:0005654(CC:nucleoplasm);GO:0005730(CC:nucleolus);GO:0005737(CC:cytoplasm);GO:0015030(CC:Cajal body);GO:0003723(MF:RNA binding);GO:0005524…	hsa:9221		Nuclear	PF05022(SRP40, C-terminal domain)
Q04837	Single-stranded DNA-binding protein, mitochondrial	SSBP1	Q04837	Q04837;A4D1U3;C9K0U8;E7EUY5;A0A0G2JLD8;B7Z268;Q567R6	SSBP1	Single-stranded DNA-binding protein, mitochondrial	SSBP_HUMAN	12	165533	169827	167680	61466.8	63105	62285.9	2.6921	0.000475046	GO:0006264(BP:mitochondrial DNA replication);GO:0006268(BP:DNA unwinding involved in DNA replication);GO:0051096(BP:positive regulation of helicase activity);GO:0051289(BP:protein homotetramerization);GO:0070584(BP:mitochondrion morphogenesis);GO:0090297(BP:positive regulation of mitochondrial DNA replication);GO:0005634(CC:nucleus);GO:0005739(CC:mitochondrion);GO:0005759(CC:mitochondrial matrix)…	hsa:6742(SSBP1)	hsa03030(DNA replication);hsa03430(Mismatch repair);hsa03440(Homologous recombination)	Mitochondrial	PF00436(Single-strand binding protein family)
Q8WVV4	Protein POF1B	POF1B	Q8WVV4	Q8WVV4	POF1B	Protein POF1B	POF1B_HUMAN	21	63781.2	63041.7	63411.4	25799.6	21551.7	23675.7	2.67834	0.00293075	GO:0003382(BP:epithelial cell morphogenesis);GO:0007015(BP:actin filament organization);GO:0030036(BP:actin cytoskeleton organization);GO:0070830(BP:bicellular tight junction assembly);GO:0005884(CC:actin filament);GO:0005912(CC:adherens junction);GO:0005923(CC:bicellular tight junction);GO:0030057(CC:desmosome);GO:0051015(MF:actin filament binding)	hsa:79983		Nuclear
Q8WWI1	LIM domain only protein 7	LMO7	Q8WWI1	Q8WWI1;B7Z8W3;E9PMS6;F8WD26;A0A0A0MTE2;A0A1P7ZIM8;A0A8V8TKQ1;E9PMT2;F8J2B5;J3KP06	LMO7	LIM domain only protein 7	LMO7_HUMAN	53	107701	109368	108534	40878.8	40354.2	40616.5	2.67218	0.00016548	GO:0016567(BP:protein ubiquitination);GO:0023051(BP:regulation of signaling);GO:0030155(BP:regulation of cell adhesion);GO:0045944(BP:positive regulation of transcription by RNA polymerase II);GO:0000151(CC:ubiquitin ligase complex);GO:0005634(CC:nucleus);GO:0005635(CC:nuclear envelope);GO:0005737(CC:cytoplasm);GO:0005829(CC:cytosol);GO:0005925(CC:focal adhesion);GO:0009986(CC:cell surface);GO:00…	hsa:4008(LMO7)	hsa04520(Adherens junction)	Nuclear	PF00595(PDZ domain);PF00307(Calponin homology (CH) domain);PF00412(LIM domain);PF15949(Domain of unknown function (DUF4757))
P08708	Small ribosomal subunit protein eS17	RPS17	P08708	P08708;A0A075B716;H0YN88;H3BNC9;H0YN73	RPS17	Small ribosomal subunit protein eS17	RS17_HUMAN	15	144349	147760	146054	51201.6	58469	54835.3	2.66351	0.00193077	GO:0002181(BP:cytoplasmic translation);GO:0006364(BP:rRNA processing);GO:0006412(BP:translation);GO:0006413(BP:translational initiation);GO:0034101(BP:erythrocyte homeostasis);GO:0042274(BP:ribosomal small subunit biogenesis);GO:0005654(CC:nucleoplasm);GO:0005730(CC:nucleolus);GO:0005737(CC:cytoplasm);GO:0005829(CC:cytosol);GO:0005840(CC:ribosome);GO:0005925(CC:focal adhesion);GO:0016020(CC:membr…	hsa:6218(RPS17)	hsa03010(Ribosome);hsa05171(Coronavirus disease - COVID-19)	Mitochondrial;Nuclear	PF00833(Ribosomal S17)
Q9Y617	Phosphoserine aminotransferase	PSAT1	Q9Y617	Q9Y617;B4DHQ3;B4DHX7	PSAT1	Phosphoserine aminotransferase	SERC_HUMAN	21	37659.2	41603.2	39631.2	15115.6	14658.4	14887	2.66213	0.00637523	GO:0006564(BP:L-serine biosynthetic process);GO:0008615(BP:pyridoxine biosynthetic process);GO:0005737(CC:cytoplasm);GO:0005829(CC:cytosol);GO:0070062(CC:extracellular exosome);GO:0004648(MF:O-phospho-L-serine:2-oxoglutarate aminotransferase activity);GO:0030170(MF:pyridoxal phosphate binding);GO:0042802(MF:identical protein binding)	hsa:29968(PSAT1)	hsa01240(Biosynthesis of cofactors);hsa00260(Glycine, serine and threonine metabolism);hsa00270(Cysteine and methionine metabolism);hsa00750(Vitamin B6 metabolism)	Cytoplasmic	PF00266(Aminotransferase class-V)
P19338	Nucleolin	NCL	P19338	P19338;A0A7I2V3F3;A0A7I2V428;A0A7I2V5M5;C9JLB1;H7BY16;A0A7I2V2U7;A0A7I2V349;A0A7I2V506;B3KM80;B3KTP9;Q6ZS99	NCL	Nucleolin	NUCL_HUMAN	41	739321	731582	735452	276036	280064	278050	2.64503	9.09425e-05	GO:0001525(BP:angiogenesis);GO:0017148(BP:negative regulation of translation);GO:0045944(BP:positive regulation of transcription by RNA polymerase II);GO:0046627(BP:negative regulation of insulin receptor signaling pathway);GO:0048026(BP:positive regulation of mRNA splicing, via spliceosome);GO:0050730(BP:regulation of peptidyl-tyrosine phosphorylation);GO:0071364(BP:cellular response to epiderma…	hsa:4691(NCL)	hsa05130(Pathogenic Escherichia coli infection)	Nuclear	PF00076(RNA recognition motif)
P21796	Voltage-dependent anion-selective channel protein 1	VDAC1	P21796	P21796;A0A1L1UHR1;B3KTS5;C9JI87	VDAC1	Voltage-dependent anion-selective channel protein 1	VDAC1_HUMAN	24	393879	419156	406518	176502	131515	154008	2.63958	0.0102797	GO:0001662(BP:behavioral fear response);GO:0006090(BP:pyruvate metabolic process);GO:0006820(BP:anion transport);GO:0006915(BP:apoptotic process);GO:0007270(BP:neuron-neuron synaptic transmission);GO:0007612(BP:learning);GO:0030855(BP:epithelial cell differentiation);GO:0043066(BP:negative regulation of apoptotic process);GO:0110099(BP:negative regulation of calcium import into the mitochondrion)…			Mitochondrial	PF01459(Eukaryotic porin)
Q9NQG5	Regulation of nuclear pre-mRNA domain-containing protein 1B	RPRD1B	Q9NQG5	Q9NQG5	RPRD1B	Regulation of nuclear pre-mRNA domain-containing protein 1B	RPR1B_HUMAN	11	73339.5	71961.6	72650.6	27831.1	27385.9	27608.5	2.63146	0.000258282	GO:0001111(BP:promoter clearance from RNA polymerase II promoter);GO:0008284(BP:positive regulation of cell population proliferation);GO:0010564(BP:regulation of cell cycle process);GO:0031124(BP:mRNA 3'-end processing);GO:0045944(BP:positive regulation of transcription by RNA polymerase II);GO:0005634(CC:nucleus);GO:0005654(CC:nucleoplasm);GO:0097550(CC:transcription preinitiation complex);GO:00…	hsa:58490		Nuclear	PF16566(Cell-cycle alteration and expression-elevated protein in tumour);PF04818(CID domain)
P11509	Cytochrome P450 2A6	CYP2A6	P11509	P11509;Q16696;Q13120	CYP2A6	Cytochrome P450 2A6	CP2A6_HUMAN	28	312504	326141	319322	123564	119279	121422	2.62987	0.00130174	GO:0006805(BP:xenobiotic metabolic process);GO:0008202(BP:steroid metabolic process);GO:0009804(BP:coumarin metabolic process);GO:0019373(BP:epoxygenase P450 pathway);GO:0042178(BP:xenobiotic catabolic process);GO:0046226(BP:coumarin catabolic process);GO:0005737(CC:cytoplasm);GO:0005789(CC:endoplasmic reticulum membrane);GO:0005881(CC:cytoplasmic microtubule);GO:0043231(CC:intracellular membrane…	hsa:1548(CYP2A6)	hsa00830(Retinol metabolism);hsa00232(Caffeine metabolism);hsa00980(Metabolism of xenobiotics by cytochrome P450);hsa00982(Drug metabolism - cytochrome P450);hsa00983(Drug metabolism - other enzymes);hsa05204(Chemical carcinogenesis - DNA adducts);hsa05417(Lipid and atherosclerosis)	Cytoplasmic	PF00067(Cytochrome P450)
P16989	Y-box-binding protein 3	YBX3	P16989	P16989;Q96GD7	YBX3	Y-box-binding protein 3	YBOX3_HUMAN	7	50274.7	44642.1	47458.4	19645.4	16459.8	18052.6	2.6289	0.0118911	GO:0000122(BP:negative regulation of transcription by RNA polymerase II);GO:0001701(BP:in utero embryonic development);GO:0006915(BP:apoptotic process);GO:0007283(BP:spermatogenesis);GO:0008584(BP:male gonad development);GO:0009566(BP:fertilization);GO:0010468(BP:regulation of gene expression);GO:0035234(BP:ectopic germ cell programmed cell death);GO:0046622(BP:positive regulation of organ growth…	hsa:8531(YBX3)	hsa04530(Tight junction)	Nuclear	PF00313('Cold-shock' DNA-binding domain)
P62841	Small ribosomal subunit protein uS19	RPS15	P62841	P62841;A0A0B4J2B4;K7EJ78;K7ELC2;K7EM56;K7EQJ5;S4R417;S4R456	RPS15	Small ribosomal subunit protein uS19	RS15_HUMAN	4	261213	281703	271458	113981	93036.6	103509	2.62256	0.00752326	GO:0000028(BP:ribosomal small subunit assembly);GO:0000056(BP:ribosomal small subunit export from nucleus);GO:0001649(BP:osteoblast differentiation);GO:0002181(BP:cytoplasmic translation);GO:0006364(BP:rRNA processing);GO:0006412(BP:translation);GO:0042274(BP:ribosomal small subunit biogenesis);GO:1901798(BP:positive regulation of signal transduction by p53 class mediator);GO:0005634(CC:nucleus);…	hsa:6209(RPS15)	hsa03010(Ribosome);hsa05171(Coronavirus disease - COVID-19)	Nuclear	PF00203(Ribosomal protein S19)
P62861	Ubiquitin-like FUBI-ribosomal protein eS30 fusion protein	FAU	P62861	P62861;E9PR30	FAU	Ubiquitin-like FUBI-ribosomal protein eS30 fusion protein	RS30_HUMAN	1	88666.4	108621	98643.7	37582.3	37725.5	37653.9	2.61975	0.0257343	GO:0002181(BP:cytoplasmic translation);GO:0002227(BP:innate immune response in mucosa);GO:0006412(BP:translation);GO:0019731(BP:antibacterial humoral response);GO:0050830(BP:defense response to Gram-positive bacterium);GO:0061844(BP:antimicrobial humoral immune response mediated by antimicrobial peptide);GO:0005615(CC:extracellular space);GO:0005654(CC:nucleoplasm);GO:0005737(CC:cytoplasm);GO:000…	hsa:2197(FAU)	hsa03010(Ribosome);hsa05171(Coronavirus disease - COVID-19)	Nuclear	PF04758(Ribosomal protein S30);PF00240(Ubiquitin family)
Q5XTR9	Hemoglobin delta-beta fusion protein (Fragment)	HBD/HBB	Q5XTR9	Q5XTR9	HBD/HBB	Hemoglobin delta-beta fusion protein (Fragment)	Q5XTR9_HUMAN	2	161015	164012	162514	48251	76112.5	62181.8	2.61352	0.018949	GO:0005833(CC:hemoglobin complex);GO:0005344(MF:oxygen carrier activity);GO:0019825(MF:oxygen binding);GO:0020037(MF:heme binding)			Extracellular;Mitochondrial;Nuclear	PF00042(Globin)
Q92541	RNA polymerase-associated protein RTF1 homolog	RTF1	Q92541	Q92541;I7GPQ7	RTF1	RNA polymerase-associated protein RTF1 homolog	RTF1_HUMAN	6	17518.8	22585.6	20052.2	7935.22	7512.67	7723.94	2.59611	0.0399888	GO:0000122(BP:negative regulation of transcription by RNA polymerase II);GO:0001711(BP:endodermal cell fate commitment);GO:0001832(BP:blastocyst growth);GO:0006368(BP:transcription elongation from RNA polymerase II promoter);GO:0016055(BP:Wnt signaling pathway);GO:0019827(BP:stem cell population maintenance);GO:0005654(CC:nucleoplasm);GO:0005730(CC:nucleolus);GO:0016593(CC:Cdc73/Paf1 complex);GO:…	hsa:23168		Nuclear	PF03126(Plus-3 domain)
Q8N4H5	Mitochondrial import receptor subunit TOM5 homolog	TOMM5	Q8N4H5	Q8N4H5	TOMM5	Mitochondrial import receptor subunit TOM5 homolog	TOM5_HUMAN	8	121919	129805	125862	47384	49797.6	48590.8	2.59024	0.00283567	GO:0006626(BP:protein targeting to mitochondrion);GO:0045040(BP:protein insertion into mitochondrial outer membrane);GO:0005739(CC:mitochondrion);GO:0005741(CC:mitochondrial outer membrane);GO:0005742(CC:mitochondrial outer membrane translocase complex)	hsa:401505		Mitochondrial;Nuclear	PF10642(Mitochondrial import receptor subunit or translocase)
P80404	4-aminobutyrate aminotransferase, mitochondrial	ABAT	P80404	P80404;X5D8S1;B7Z1V4;H3BNQ7;H3BRN4	ABAT	4-aminobutyrate aminotransferase, mitochondrial	GABT_HUMAN	46	35165.9	28290.9	31728.4	12737.3	11841.2	12289.2	2.5818	0.0303606	GO:0001666(BP:response to hypoxia);GO:0007620(BP:copulation);GO:0007626(BP:locomotory behavior);GO:0009410(BP:response to xenobiotic stimulus);GO:0009448(BP:gamma-aminobutyric acid metabolic process);GO:0009449(BP:gamma-aminobutyric acid biosynthetic process);GO:0009450(BP:gamma-aminobutyric acid catabolic process);GO:0010039(BP:response to iron ion);GO:0014053(BP:negative regulation of gamma-ami…	hsa:18(ABAT)	hsa00640(Propanoate metabolism);hsa00650(Butanoate metabolism);hsa00250(Alanine, aspartate and glutamate metabolism);hsa00280(Valine, leucine and isoleucine degradation);hsa00410(beta-Alanine metabolism);hsa04727(GABAergic synapse)	Cytoplasmic;Mitochondrial	PF00202(Aminotransferase class-III)
Q9HCD5	Nuclear receptor coactivator 5	NCOA5	Q9HCD5	Q9HCD5	NCOA5	Nuclear receptor coactivator 5	NCOA5_HUMAN	14	54620.4	61142.6	57881.5	20154.4	24763.8	22459.1	2.5772	0.0124716	GO:0000122(BP:negative regulation of transcription by RNA polymerase II);GO:0008286(BP:insulin receptor signaling pathway);GO:0009966(BP:regulation of signal transduction);GO:0042593(BP:glucose homeostasis);GO:0046627(BP:negative regulation of insulin receptor signaling pathway);GO:0005615(CC:extracellular space);GO:0005654(CC:nucleoplasm);GO:0015629(CC:actin cytoskeleton);GO:0003682(MF:chromatin…			Nuclear
P47813	Eukaryotic translation initiation factor 1A, X-chromosomal	EIF1AX	P47813	P47813;O14602;A6NJH9;X6RAC9;A0A1I9KF45	EIF1AX	Eukaryotic translation initiation factor 1A, X-chromosomal	IF1AX_HUMAN	9	84117.8	93082.7	88600.2	38540.7	30324.6	34432.7	2.57315	0.0123662	GO:0006413(BP:translational initiation);GO:0042255(BP:ribosome assembly);GO:0005737(CC:cytoplasm);GO:0005829(CC:cytosol);GO:0016282(CC:eukaryotic 43S preinitiation complex);GO:0033290(CC:eukaryotic 48S preinitiation complex);GO:0043614(CC:multi-eIF complex);GO:0000049(MF:tRNA binding);GO:0003723(MF:RNA binding);GO:0003743(MF:translation initiation factor activity);GO:0008135(MF:translation factor…	hsa:1964		Nuclear	PF01176(Translation initiation factor 1A / IF-1)
Q9UNF1	Melanoma-associated antigen D2	MAGED2	Q9UNF1	Q9UNF1;Q5H907;Q5H909;B4DWM5;B4DX55	MAGED2	Melanoma-associated antigen D2	MAGD2_HUMAN	10	30450.1	24039.8	27245	9709.35	11532.4	10620.9	2.56523	0.037909	GO:0000122(BP:negative regulation of transcription by RNA polymerase II);GO:0007565(BP:female pregnancy);GO:0070294(BP:renal sodium ion absorption);GO:0005576(CC:extracellular region);GO:0005634(CC:nucleus);GO:0005654(CC:nucleoplasm);GO:0005730(CC:nucleolus);GO:0005829(CC:cytosol);GO:0016020(CC:membrane);GO:0031093(CC:platelet alpha granule lumen)	hsa:10916		Nuclear	PF01454(MAGE homology domain)
P17301	Integrin alpha-2	ITGA2	P17301	P17301;E7EMF1;E7ESP4;E9PB77;A0A0X8AZ85;Q71V33	ITGA2	Integrin alpha-2	ITA2_HUMAN	21	47436.4	44413.8	45925.1	21265.8	14731.2	17998.5	2.55161	0.0162137	GO:0001666(BP:response to hypoxia);GO:0002687(BP:positive regulation of leukocyte migration);GO:0006929(BP:substrate-dependent cell migration);GO:0006971(BP:hypotonic response);GO:0007155(BP:cell adhesion);GO:0007160(BP:cell-matrix adhesion);GO:0007229(BP:integrin-mediated signaling pathway);GO:0007565(BP:female pregnancy);GO:0007596(BP:blood coagulation);GO:0009410(BP:response to xenobiotic stim…	hsa:3673(ITGA2)	hsa03271(Virion - Rotavirus);hsa04151(PI3K-Akt signaling pathway);hsa04512(ECM-receptor interaction);hsa04145(Phagosome);hsa04510(Focal adhesion);hsa04820(Cytoskeleton in muscle cells);hsa04810(Regulation of actin cytoskeleton);hsa04640(Hematopoietic cell lineage);hsa04611(Platelet activation);hsa05200(Pathways in cancer);hsa05205(Proteoglycans in cancer);hsa05222(Small cell lung cancer);hsa05165…	PlasmaMembrane	PF01839(FG-GAP repeat);PF20806(Integrin alpha Ig-like domain 3);PF00092(von Willebrand factor type A domain);PF20805(Integrin alpha Ig-like domain 2)
Q9UKM9	RNA-binding protein Raly	RALY	Q9UKM9	Q53GL6;Q9UKM9;A8K4T9;Q5QPL9;Q5QPM0;Q5QPM1	RALY	RNA-binding protein Raly	RALY_HUMAN	18	251832	260943	256388	94558.8	107082	100820	2.54301	0.00246841	GO:0000122(BP:negative regulation of transcription by RNA polymerase II);GO:0000398(BP:mRNA splicing, via spliceosome);GO:0042632(BP:cholesterol homeostasis);GO:0005634(CC:nucleus);GO:0071013(CC:catalytic step 2 spliceosome);GO:0003712(MF:transcription coregulator activity);GO:0003723(MF:RNA binding)	hsa:22913		Nuclear	PF00076(RNA recognition motif)
P61927	Large ribosomal subunit protein eL37	RPL37	P61927	P61927	RPL37	Large ribosomal subunit protein eL37	RL37_HUMAN	2	11503.1	9136.78	10319.9	4694.5	3428.51	4061.51	2.54092	0.0430249	GO:0002181(BP:cytoplasmic translation);GO:0006412(BP:translation);GO:1901798(BP:positive regulation of signal transduction by p53 class mediator);GO:0005737(CC:cytoplasm);GO:0005829(CC:cytosol);GO:0022625(CC:cytosolic large ribosomal subunit);GO:0022626(CC:cytosolic ribosome);GO:0045202(CC:synapse);GO:0003723(MF:RNA binding);GO:0003735(MF:structural constituent of ribosome);GO:0019843(MF:rRNA bin…	hsa:6167(RPL37)	hsa03010(Ribosome);hsa05171(Coronavirus disease - COVID-19)	Nuclear	PF01907(Ribosomal protein L37e)
Q96AY3	Peptidyl-prolyl cis-trans isomerase FKBP10	FKBP10	Q96AY3	Q96AY3;A0A9L9PY88;B4DJJ5;H0Y827;Q658U4;Q8NAG5;Q6ZME7	FKBP10	Peptidyl-prolyl cis-trans isomerase FKBP10	FKB10_HUMAN	33	86785	92749.5	89767.2	37348.2	33659.6	35503.9	2.52838	0.00414968	GO:0001701(BP:in utero embryonic development);GO:0006457(BP:protein folding);GO:0018208(BP:peptidyl-proline modification);GO:0030199(BP:collagen fibril organization);GO:0035909(BP:aorta morphogenesis);GO:0042060(BP:wound healing);GO:0085029(BP:extracellular matrix assembly);GO:0005758(CC:mitochondrial intermembrane space);GO:0005783(CC:endoplasmic reticulum);GO:0005788(CC:endoplasmic reticulum lu…	hsa:60681		Cytoplasmic	PF13202(EF hand);PF00254(FKBP-type peptidyl-prolyl cis-trans isomerase)
Q99543	DnaJ homolog subfamily C member 2	DNAJC2	Q99543	Q99543;Q08AR5	DNAJC2	DnaJ homolog subfamily C member 2	DNJC2_HUMAN	10	20547.7	21037.8	20792.8	7989.36	8502.69	8246.02	2.52155	0.000798979	GO:0006260(BP:DNA replication);GO:0006325(BP:chromatin organization);GO:0006450(BP:regulation of translational fidelity);GO:0045893(BP:positive regulation of transcription, DNA-templated);GO:0051083(BP:'de novo' cotranslational protein folding);GO:1900034(BP:regulation of cellular response to heat);GO:2000279(BP:negative regulation of DNA biosynthetic process);GO:0005634(CC:nucleus);GO:0005654(CC…	hsa:27000		Nuclear	PF16717(Ribosome-associated complex head domain);PF00249(Myb-like DNA-binding domain);PF00226(DnaJ domain)
P18077	Large ribosomal subunit protein eL33	RPL35A	P18077	P18077	RPL35A	Large ribosomal subunit protein eL33	RL35A_HUMAN	12	229941	236925	233433	91993.7	94146.9	93070.3	2.50814	0.000677078	GO:0002181(BP:cytoplasmic translation);GO:0006364(BP:rRNA processing);GO:0006412(BP:translation);GO:0042273(BP:ribosomal large subunit biogenesis);GO:0005737(CC:cytoplasm);GO:0005829(CC:cytosol);GO:0016020(CC:membrane);GO:0022625(CC:cytosolic large ribosomal subunit);GO:0022626(CC:cytosolic ribosome);GO:0045202(CC:synapse);GO:0070062(CC:extracellular exosome);GO:0000049(MF:tRNA binding);GO:000372…	hsa:6165(RPL35A)	hsa03010(Ribosome);hsa05171(Coronavirus disease - COVID-19)	Mitochondrial	PF01247(Ribosomal protein L35Ae)
Q9NR99	Matrix-remodeling-associated protein 5	MXRA5	Q9NR99	Q9NR99	MXRA5	Matrix-remodeling-associated protein 5	MXRA5_HUMAN	45	184852	193766	189309	80301.5	70870.8	75586.1	2.50455	0.00323941	GO:0071559(BP:response to transforming growth factor beta);GO:0005576(CC:extracellular region);GO:0062023(CC:collagen-containing extracellular matrix);GO:0070062(CC:extracellular exosome);GO:0005201(MF:extracellular matrix structural constituent)	hsa:25878		Nuclear	PF13855(Leucine rich repeat);PF13927(Immunoglobulin domain);PF07679(Immunoglobulin I-set domain)
P55769	NHP2-like protein 1	SNU13	P55769	P55769;A0A3B3IUA2;B1AHD1;Q6FHM6;A0A3B3IRU2	SNU13	NHP2-like protein 1	NH2L1_HUMAN	10	171174	155877	163526	61758.4	69314.6	65536.5	2.49518	0.00749404	GO:0000398(BP:mRNA splicing, via spliceosome);GO:0000470(BP:maturation of LSU-rRNA);GO:0000492(BP:box C/D snoRNP assembly);GO:0007338(BP:single fertilization);GO:0030490(BP:maturation of SSU-rRNA);GO:0042274(BP:ribosomal small subunit biogenesis);GO:0001651(CC:dense fibrillar component);GO:0005634(CC:nucleus);GO:0005654(CC:nucleoplasm);GO:0005690(CC:U4atac snRNP);GO:0005730(CC:nucleolus);GO:00226…	hsa:4809(SNU13)	hsa03040(Spliceosome);hsa03008(Ribosome biogenesis in eukaryotes)	Nuclear	PF01248(Ribosomal protein L7Ae/L30e/S12e/Gadd45 family)
Q9HA77	Probable cysteine--tRNA ligase, mitochondrial	CARS2	Q9HA77	Q9HA77;B7Z7E6;H0YFF0;Q6AW83	CARS2	Probable cysteine--tRNA ligase, mitochondrial	SYCM_HUMAN	13	51489	46758.6	49123.8	20386.8	18997.9	19692.3	2.49456	0.006942	GO:0006423(BP:cysteinyl-tRNA aminoacylation);GO:0005737(CC:cytoplasm);GO:0005759(CC:mitochondrial matrix);GO:0004817(MF:cysteine-tRNA ligase activity);GO:0005524(MF:ATP binding);GO:0046872(MF:metal ion binding)	hsa:79587(CARS2)	hsa00970(Aminoacyl-tRNA biosynthesis)	Mitochondrial	PF01406(tRNA synthetases class I (C) catalytic domain)
Q9BYD3	Large ribosomal subunit protein uL4m	MRPL4	Q9BYD3	Q9BYD3;X6RAY8;K7EKI4;K7ELF1;K7ELQ0;K7ES61	MRPL4	Large ribosomal subunit protein uL4m	RM04_HUMAN	9	54400.4	60007.6	57204	24869.2	21011.6	22940.4	2.49359	0.00972055	GO:0032543(BP:mitochondrial translation);GO:0005739(CC:mitochondrion);GO:0005743(CC:mitochondrial inner membrane);GO:0005762(CC:mitochondrial large ribosomal subunit);GO:0003723(MF:RNA binding);GO:0003735(MF:structural constituent of ribosome)	hsa:51073(MRPL4)	hsa03010(Ribosome)	Mitochondrial	PF00573(Ribosomal protein L4/L1 family)
P11166	Solute carrier family 2, facilitated glucose transporter member 1	SLC2A1	P11166	P11166;B3KVN0;Q59GX2;A0A6Q8PFI8;B4DDR6;B4DKW1	SLC2A1	Solute carrier family 2, facilitated glucose transporter member 1	GTR1_HUMAN	10	137567	131450	134508	61525.8	46358.6	53942.2	2.49357	0.0101449	GO:0001666(BP:response to hypoxia);GO:0007417(BP:central nervous system development);GO:0007565(BP:female pregnancy);GO:0015911(BP:long-chain fatty acid import across plasma membrane);GO:0019852(BP:L-ascorbic acid metabolic process);GO:0021987(BP:cerebral cortex development);GO:0032868(BP:response to insulin);GO:0042149(BP:cellular response to glucose starvation);GO:0045494(BP:photoreceptor cell …	hsa:6513(SLC2A1)	hsa04066(HIF-1 signaling pathway);hsa04148(Efferocytosis);hsa04911(Insulin secretion);hsa04922(Glucagon signaling pathway);hsa04920(Adipocytokine signaling pathway);hsa04919(Thyroid hormone signaling pathway);hsa04976(Bile secretion);hsa05200(Pathways in cancer);hsa05230(Central carbon metabolism in cancer);hsa05211(Renal cell carcinoma);hsa05166(Human T-cell leukemia virus 1 infection);hsa05415(…	PlasmaMembrane	PF00083(Sugar (and other) transporter)
Q16629	Serine/arginine-rich splicing factor 7	SRSF7	Q16629	Q16629;C9JAB2;A0A0B4J1Z1;B4DEK2;Q8NB80	SRSF7	Serine/arginine-rich splicing factor 7	SRSF7_HUMAN	14	204199	200356	202278	76265	86097.8	81181.4	2.49167	0.00189467	GO:0000398(BP:mRNA splicing, via spliceosome);GO:0006397(BP:mRNA processing);GO:0008380(BP:RNA splicing);GO:0048025(BP:negative regulation of mRNA splicing, via spliceosome);GO:0051028(BP:mRNA transport);GO:1990830(BP:cellular response to leukemia inhibitory factor);GO:0005634(CC:nucleus);GO:0005654(CC:nucleoplasm);GO:0005737(CC:cytoplasm);GO:0016607(CC:nuclear speck);GO:0070062(CC:extracellular …	hsa:6432(SRSF7)	hsa03040(Spliceosome);hsa05168(Herpes simplex virus 1 infection);hsa05014(Amyotrophic lateral sclerosis)	Nuclear	PF00076(RNA recognition motif)
Q9BVG4	Protein PBDC1	PBDC1	Q9BVG4	Q9BVG4;A6NDF3;Q9P0N4	PBDC1	Protein PBDC1	PBDC1_HUMAN	11	52288.6	57794.6	55041.6	21946.9	22243.8	22095.3	2.49109	0.00692993		hsa:51260		Cytoplasmic	PF04669(PBDC1 protein)
P62424	Large ribosomal subunit protein eL8	RPL7A	P62424	P62424;Q5T8U3	RPL7A	Large ribosomal subunit protein eL8	RL7A_HUMAN	23	280463	297244	288854	120477	111729	116103	2.48791	0.00298671	GO:0000470(BP:maturation of LSU-rRNA);GO:0002181(BP:cytoplasmic translation);GO:0006412(BP:translation);GO:0005634(CC:nucleus);GO:0005730(CC:nucleolus);GO:0005737(CC:cytoplasm);GO:0005829(CC:cytosol);GO:0005925(CC:focal adhesion);GO:0016020(CC:membrane);GO:0022625(CC:cytosolic large ribosomal subunit);GO:0022626(CC:cytosolic ribosome);GO:0042788(CC:polysomal ribosome);GO:0045202(CC:synapse);GO:00…	hsa:6130(RPL7A)	hsa03010(Ribosome);hsa05171(Coronavirus disease - COVID-19)	Cytoplasmic;Mitochondrial	PF01248(Ribosomal protein L7Ae/L30e/S12e/Gadd45 family)
P62277	Small ribosomal subunit protein uS15	RPS13	P62277	P62277	RPS13	Small ribosomal subunit protein uS15	RS13_HUMAN	12	486544	475686	481115	187262	200638	193950	2.48061	0.000898618	GO:0002181(BP:cytoplasmic translation);GO:0006412(BP:translation);GO:0033119(BP:negative regulation of RNA splicing);GO:0042274(BP:ribosomal small subunit biogenesis);GO:0005634(CC:nucleus);GO:0005654(CC:nucleoplasm);GO:0005730(CC:nucleolus);GO:0005737(CC:cytoplasm);GO:0005829(CC:cytosol);GO:0005840(CC:ribosome);GO:0005925(CC:focal adhesion);GO:0014069(CC:postsynaptic density);GO:0016020(CC:membr…	hsa:6207(RPS13)	hsa03010(Ribosome);hsa05171(Coronavirus disease - COVID-19)	Mitochondrial	PF08069(Ribosomal S13/S15 N-terminal domain);PF00312(Ribosomal protein S15)
P27701	CD82 antigen	CD82	P27701	P27701;Q6LET0	CD82	CD82 antigen	CD82_HUMAN	2	11660.3	12747.3	12203.8	4616.53	5227.36	4921.94	2.47947	0.00725027	GO:0005886(CC:plasma membrane);GO:0070062(CC:extracellular exosome)	hsa:3732(CD82)	hsa04115(p53 signaling pathway)	PlasmaMembrane	PF00335(Tetraspanin family)
P62910	Large ribosomal subunit protein eL32	RPL32	P62910	P62910;D3YTB1;F8W727	RPL32	Large ribosomal subunit protein eL32	RL32_HUMAN	12	197233	186885	192059	76645	78562.8	77603.9	2.47486	0.00210705	GO:0002181(BP:cytoplasmic translation);GO:0006412(BP:translation);GO:0005737(CC:cytoplasm);GO:0005829(CC:cytosol);GO:0016020(CC:membrane);GO:0022625(CC:cytosolic large ribosomal subunit);GO:0022626(CC:cytosolic ribosome);GO:0042788(CC:polysomal ribosome);GO:0045202(CC:synapse);GO:0003723(MF:RNA binding);GO:0003735(MF:structural constituent of ribosome)	hsa:6161(RPL32)	hsa03010(Ribosome);hsa05171(Coronavirus disease - COVID-19)	Mitochondrial;Nuclear	PF01655(Ribosomal protein L32)
Q9UQB8	Brain-specific angiogenesis inhibitor 1-associated protein 2	BAIAP2	Q9UQB8	Q9UQB8;I3L4C2;B4DMV0;B4DWA1;I3L3C6;B3KPV9;B4DQ43	BAIAP2	Brain-specific angiogenesis inhibitor 1-associated protein 2	BAIP2_HUMAN	19	34794.3	35454.1	35124.2	12309.5	16083	14196.2	2.47419	0.00827254	GO:0007009(BP:plasma membrane organization);GO:0007409(BP:axonogenesis);GO:0008286(BP:insulin receptor signaling pathway);GO:0008360(BP:regulation of cell shape);GO:0016358(BP:dendrite development);GO:0030838(BP:positive regulation of actin filament polymerization);GO:0032956(BP:regulation of actin cytoskeleton organization);GO:0035418(BP:protein localization to synapse);GO:0048167(BP:regulation …	hsa:10458(BAIAP2)	hsa04520(Adherens junction);hsa04810(Regulation of actin cytoskeleton);hsa05130(Pathogenic Escherichia coli infection);hsa05135(Yersinia infection)	Nuclear	PF07653(Variant SH3 domain);PF08397(IRSp53/MIM homology domain)
P09486	SPARC	SPARC	P09486	P09486;B4DRV4;E5RK62;F5GY03	SPARC	SPARC	SPRC_HUMAN	17	74543.9	82116.8	78330.4	34586.7	28803.1	31694.9	2.47139	0.0102767	GO:0001937(BP:negative regulation of endothelial cell proliferation);GO:0010595(BP:positive regulation of endothelial cell migration);GO:0016525(BP:negative regulation of angiogenesis);GO:0022604(BP:regulation of cell morphogenesis);GO:0048856(BP:anatomical structure development);GO:0005576(CC:extracellular region);GO:0005604(CC:basement membrane);GO:0005615(CC:extracellular space);GO:0005737(CC:…	hsa:6678		Extracellular;Cytoplasmic	PF10591(Secreted protein acidic and rich in cysteine Ca binding region);PF00050(Kazal-type serine protease inhibitor domain);PF09289(Follistatin/Osteonectin-like EGF domain)
P50454	Serpin H1	SERPINH1	P50454	P50454;A8K259;E9PJH8;E9PPV6;E9PR70;B4DN87;E9PKH2;Q9NPA9	SERPINH1	Serpin H1	SERPH_HUMAN	46	718990	720058	719524	283054	299836	291445	2.46882	0.000385553	GO:0003433(BP:chondrocyte development involved in endochondral bone morphogenesis);GO:0006986(BP:response to unfolded protein);GO:0030199(BP:collagen fibril organization);GO:0032964(BP:collagen biosynthetic process);GO:0051604(BP:protein maturation);GO:0005615(CC:extracellular space);GO:0005783(CC:endoplasmic reticulum);GO:0005788(CC:endoplasmic reticulum lumen);GO:0005793(CC:endoplasmic reticulu…	hsa:871		ER	PF00079(Serpin (serine protease inhibitor))
P43490	Nicotinamide phosphoribosyltransferase	NAMPT	P43490	P43490;A0A7P0T895;A0A7P0T8L3;A0A7P0T9I9;A0A0C4DFS8;A0A7P0T862;A0A7P0T8D2;A0A7P0T931;A0A7P0T941;A0A7P0T973;A0A7P0TA73;A0A7P0TAS5;A0A7P0TBB7;A0A7P0Z466;B7Z8W6	NAMPT	Nicotinamide phosphoribosyltransferase	NAMPT_HUMAN	30	188326	182329	185328	76685.4	73822.8	75254.1	2.46269	0.000909906	GO:0007165(BP:signal transduction);GO:0007267(BP:cell-cell signaling);GO:0008284(BP:positive regulation of cell population proliferation);GO:0009435(BP:NAD biosynthetic process);GO:0032922(BP:circadian regulation of gene expression);GO:0034356(BP:NAD biosynthesis via nicotinamide riboside salvage pathway);GO:0045944(BP:positive regulation of transcription by RNA polymerase II);GO:0051770(BP:posit…	hsa:10135(NAMPT)	hsa00760(Nicotinate and nicotinamide metabolism);hsa04621(NOD-like receptor signaling pathway)	Cytoplasmic	PF04095(Nicotinate phosphoribosyltransferase (NAPRTase) family);PF18127(Nicotinamide phosphoribosyltransferase, N-terminal domain)
Q7Z3B4	Nucleoporin p54	NUP54	Q7Z3B4	Q7Z3B4;A0A8Q3WKJ4;A0A8Q3WLP2;A0A8Z5F6C8;B4DRV5;Q53FD7;Q53H29	NUP54	Nucleoporin p54	NUP54_HUMAN	10	21169.9	22161.9	21665.9	7001.93	10594.1	8798.01	2.46259	0.0203308	GO:0006605(BP:protein targeting);GO:0006607(BP:NLS-bearing protein import into nucleus);GO:0006913(BP:nucleocytoplasmic transport);GO:0006999(BP:nuclear pore organization);GO:0036228(BP:protein localization to nuclear inner membrane);GO:0042306(BP:regulation of protein import into nucleus);GO:0051028(BP:mRNA transport);GO:0005635(CC:nuclear envelope);GO:0005643(CC:nuclear pore);GO:0031965(CC:nucl…	hsa:53371(NUP54)	hsa03013(Nucleocytoplasmic transport);hsa05014(Amyotrophic lateral sclerosis)	Nuclear	PF13874(Nucleoporin complex subunit 54);PF18437(Nup54 C-terminal interacting domain)
P34897	Serine hydroxymethyltransferase, mitochondrial	SHMT2	P34897	P34897;V9HW06;B4DJQ3;G3V241;G3V2W0;G3V4T0;G3V4X0;G3V5L0;Q5HYG8;G3V2E4;G3V3Y8;G3V4W5;G3V540;Q53ET4;Q5BJF5	SHMT2	Serine hydroxymethyltransferase, mitochondrial	GLYM_HUMAN	45	132273	134046	133160	59346.7	49103.1	54224.9	2.45569	0.0043084	GO:0002082(BP:regulation of oxidative phosphorylation);GO:0006544(BP:glycine metabolic process);GO:0006563(BP:L-serine metabolic process);GO:0006565(BP:L-serine catabolic process);GO:0006730(BP:one-carbon metabolic process);GO:0009113(BP:purine nucleobase biosynthetic process);GO:0019264(BP:glycine biosynthetic process from serine);GO:0034340(BP:response to type I interferon);GO:0035999(BP:tetrah…	hsa:6472(SHMT2)	hsa01240(Biosynthesis of cofactors);hsa00630(Glyoxylate and dicarboxylate metabolism);hsa00260(Glycine, serine and threonine metabolism);hsa00670(One carbon pool by folate);hsa01523(Antifolate resistance)	Mitochondrial	PF00464(Serine hydroxymethyltransferase)
P62316	Small nuclear ribonucleoprotein Sm D2	SNRPD2	P62316	P62316;K7ERG4	SNRPD2	Small nuclear ribonucleoprotein Sm D2	SMD2_HUMAN	14	125874	121569	123722	57589.4	43680.9	50635.2	2.44339	0.00977589	GO:0000245(BP:spliceosomal complex assembly);GO:0000387(BP:spliceosomal snRNP assembly);GO:0000398(BP:mRNA splicing, via spliceosome);GO:0008380(BP:RNA splicing);GO:0036261(BP:7-methylguanosine cap hypermethylation);GO:1903241(BP:U2-type prespliceosome assembly);GO:0005634(CC:nucleus);GO:0005654(CC:nucleoplasm);GO:0005681(CC:spliceosomal complex);GO:0005682(CC:U5 snRNP);GO:0005685(CC:U1 snRNP);GO…	hsa:6633(SNRPD2)	hsa03040(Spliceosome)	Nuclear	PF01423(LSM domain)
P05455	Lupus La protein	SSB	P05455	P05455;B5BUB5;Q14730;Q9UMH6	SSB	Lupus La protein	LA_HUMAN	40	106511	113626	110068	47231.8	43333.8	45282.8	2.43069	0.00389744	GO:0001682(BP:tRNA 5'-leader removal);GO:0006400(BP:tRNA modification);GO:0006409(BP:tRNA export from nucleus);GO:0008033(BP:tRNA processing);GO:0008334(BP:histone mRNA metabolic process);GO:0042780(BP:tRNA 3'-end processing);GO:0045727(BP:positive regulation of translation);GO:0071045(BP:nuclear histone mRNA catabolic process);GO:0075522(BP:IRES-dependent viral translational initiation);GO:19036…	hsa:6741(SSB)	hsa05322(Systemic lupus erythematosus)	Nuclear	PF08777(RNA binding motif);PF00076(RNA recognition motif);PF05383(La domain)
P62753	Small ribosomal subunit protein eS6	RPS6	P62753	P62753;A2A3R6;A2A3R5;Q96DV6	RPS6	Small ribosomal subunit protein eS6	RS6_HUMAN	13	297586	281664	289625	122617	115922	119270	2.42832	0.00256011	GO:0000082(BP:G1/S transition of mitotic cell cycle);GO:0001890(BP:placenta development);GO:0002181(BP:cytoplasmic translation);GO:0002309(BP:T cell proliferation involved in immune response);GO:0006364(BP:rRNA processing);GO:0006412(BP:translation);GO:0006924(BP:activation-induced cell death of T cells);GO:0007369(BP:gastrulation);GO:0008284(BP:positive regulation of cell population proliferatio…	hsa:6194(RPS6)	hsa03010(Ribosome);hsa04371(Apelin signaling pathway);hsa04066(HIF-1 signaling pathway);hsa04151(PI3K-Akt signaling pathway);hsa04150(mTOR signaling pathway);hsa04910(Insulin signaling pathway);hsa04714(Thermogenesis);hsa05205(Proteoglycans in cancer);hsa05171(Coronavirus disease - COVID-19);hsa01521(EGFR tyrosine kinase inhibitor resistance)	Nuclear	PF01092(Ribosomal protein S6e)
Q9BPU6	Dihydropyrimidinase-related protein 5	DPYSL5	Q9BPU6	Q9BPU6;E7EWB4;Q53SW3	DPYSL5	Dihydropyrimidinase-related protein 5	DPYL5_HUMAN	1	60160.4	69223	64691.7	26807.7	26516.6	26662.2	2.42635	0.0139159	GO:0007165(BP:signal transduction);GO:0007399(BP:nervous system development);GO:0007411(BP:axon guidance);GO:0050774(BP:negative regulation of dendrite morphogenesis);GO:0005829(CC:cytosol);GO:0030425(CC:dendrite);GO:0032991(CC:protein-containing complex);GO:0043025(CC:neuronal cell body);GO:0016812(MF:hydrolase activity, acting on carbon-nitrogen (but not peptide) bonds, in cyclic amides)	hsa:56896(DPYSL5)	hsa04360(Axon guidance)	Cytoplasmic	PF01979(Amidohydrolase family)
O43752	Syntaxin-6	STX6	O43752	O43752	STX6	Syntaxin-6	STX6_HUMAN	6	12712.6	12550.1	12631.4	5428.96	4996.03	5212.49	2.42328	0.000969867	GO:0006886(BP:intracellular protein transport);GO:0006906(BP:vesicle fusion);GO:0016189(BP:synaptic vesicle to endosome fusion);GO:0032456(BP:endocytic recycling);GO:0032880(BP:regulation of protein localization);GO:0042147(BP:retrograde transport, endosome to Golgi);GO:0048193(BP:Golgi vesicle transport);GO:0048278(BP:vesicle docking);GO:0000139(CC:Golgi membrane);GO:0005654(CC:nucleoplasm);GO:0…	hsa:10228(STX6)	hsa04130(SNARE interactions in vesicular transport)	Nuclear	PF05739(SNARE domain);PF09177(Syntaxin 6, N-terminal)
P84103	Serine/arginine-rich splicing factor 3	SRSF3	P84103	P84103;A0A087X2D0;B2R6F3	SRSF3	Serine/arginine-rich splicing factor 3	SRSF3_HUMAN	6	208408	222370	215389	87888.5	90042.1	88965.3	2.42105	0.00310715	GO:0000398(BP:mRNA splicing, via spliceosome);GO:0006406(BP:mRNA export from nucleus);GO:0031053(BP:primary miRNA processing);GO:0048024(BP:regulation of mRNA splicing, via spliceosome);GO:1990830(BP:cellular response to leukemia inhibitory factor);GO:0005654(CC:nucleoplasm);GO:0005737(CC:cytoplasm);GO:0016607(CC:nuclear speck);GO:0003723(MF:RNA binding);GO:0043274(MF:phospholipase binding);GO:00…	hsa:6428(SRSF3)	hsa03040(Spliceosome);hsa05168(Herpes simplex virus 1 infection);hsa05014(Amyotrophic lateral sclerosis)	Nuclear	PF00076(RNA recognition motif)
P10809	60 kDa heat shock protein, mitochondrial	HSPD1	P10809	P10809;A0A024R3X4;A0A7I2V2X6;A0A7I2V369;A0A7I2V599;A0A7I2V5K3;A0A7I2V5M1;A0A7I2YQ71;A0A7I2YQK6;B3GQS7;B7Z4F6;B7Z597;B7Z5E7;E7ESH4;Q53SE2;A0A0S2Z415;C9JCQ4;C9JL19;C9JL25;E7EXB4	HSPD1	60 kDa heat shock protein, mitochondrial	CH60_HUMAN	82	1544550	1630830	1587690	671296	640808	656052	2.42007	0.00240325	GO:0002755(BP:MyD88-dependent toll-like receptor signaling pathway);GO:0002842(BP:positive regulation of T cell mediated immune response to tumor cell);GO:0006457(BP:protein folding);GO:0006458(BP:'de novo' protein folding);GO:0006919(BP:activation of cysteine-type endopeptidase activity involved in apoptotic process);GO:0006986(BP:response to unfolded protein);GO:0008637(BP:apoptotic mitochondri…	hsa:3329(HSPD1)	hsa03018(RNA degradation);hsa05134(Legionellosis);hsa05152(Tuberculosis);hsa05417(Lipid and atherosclerosis);hsa04940(Type I diabetes mellitus)	Mitochondrial	PF00118(TCP-1/cpn60 chaperonin family)
Q86Y56	Dynein axonemal assembly factor 5	DNAAF5	Q86Y56	Q86Y56;H0Y650	DNAAF5	Dynein axonemal assembly factor 5	DAAF5_HUMAN	13	23590.1	26086.2	24838.2	9814.99	10807.7	10311.3	2.40882	0.00844053	GO:0003341(BP:cilium movement);GO:0036158(BP:outer dynein arm assembly);GO:0036159(BP:inner dynein arm assembly);GO:0005737(CC:cytoplasm);GO:0120293(CC:dynein axonemal particle);GO:0045505(MF:dynein intermediate chain binding)	hsa:54919		Cytoplasmic;Nuclear	PF02985(HEAT repeat)
O43159	Ribosomal RNA-processing protein 8	RRP8	O43159	O43159;E9PPP6	RRP8	Ribosomal RNA-processing protein 8	RRP8_HUMAN	4	15945.2	17745.9	16845.5	7494.36	6495.55	6994.95	2.40824	0.0107485	GO:0000183(BP:rDNA heterochromatin assembly);GO:0006364(BP:rRNA processing);GO:0031065(BP:positive regulation of histone deacetylation);GO:0032259(BP:methylation);GO:0042149(BP:cellular response to glucose starvation);GO:0045786(BP:negative regulation of cell cycle);GO:0045892(BP:negative regulation of transcription, DNA-templated);GO:0046015(BP:regulation of transcription by glucose);GO:0072332(…	hsa:23378		Nuclear	PF05148(Hypothetical methyltransferase)
Q5SSJ5	Heterochromatin protein 1-binding protein 3	HP1BP3	Q5SSJ5	Q5SSJ5;B0QZK4;Q5SWC8	HP1BP3	Heterochromatin protein 1-binding protein 3	HP1B3_HUMAN	18	81797.3	80828.2	81312.8	36785.2	30749.4	33767.3	2.40803	0.00410737	GO:0006334(BP:nucleosome assembly);GO:0006355(BP:regulation of transcription, DNA-templated);GO:0042127(BP:regulation of cell population proliferation);GO:0070828(BP:heterochromatin organization);GO:0071456(BP:cellular response to hypoxia);GO:0097298(BP:regulation of nucleus size);GO:0000786(CC:nucleosome);GO:0005634(CC:nucleus);GO:0005694(CC:chromosome);GO:0016607(CC:nuclear speck);GO:0003677(MF…	hsa:50809		Nuclear	PF00538(linker histone H1 and H5 family)
P49915	GMP synthase [glutamine-hydrolyzing]	GMPS	P49915	P49915;A0A140VJK6;B4DUT7;Q53F90	GMPS	GMP synthase [glutamine-hydrolyzing]	GUAA_HUMAN	25	63878.5	70217.5	67048	26863.7	28967	27915.3	2.40183	0.00720361	GO:0006177(BP:GMP biosynthetic process);GO:0006541(BP:glutamine metabolic process);GO:0009113(BP:purine nucleobase biosynthetic process);GO:0009168(BP:purine ribonucleoside monophosphate biosynthetic process);GO:0005829(CC:cytosol);GO:0003921(MF:GMP synthase activity);GO:0003922(MF:GMP synthase (glutamine-hydrolyzing) activity);GO:0005524(MF:ATP binding)	hsa:8833(GMPS)	hsa01232(Nucleotide metabolism);hsa00230(Purine metabolism);hsa00983(Drug metabolism - other enzymes)	Cytoplasmic	PF02540(NAD synthase);PF00117(Glutamine amidotransferase class-I);PF00958(GMP synthase C terminal domain)
P06899	Histone H2B type 1-J	H2BC11	P06899;Q16778	P06899;P23527;P33778;Q16778;Q6DN03;Q6DRA6;Q8N257	H2BC11;H2BC21	Histone H2B type 1-J	H2B1J_HUMAN;H2B2E_HUMAN	4	674782	765627	720204	272691	327194	299942	2.40114	0.0155175	GO:0002227(BP:innate immune response in mucosa);GO:0006325(BP:chromatin organization);GO:0006334(BP:nucleosome assembly);GO:0010804(BP:negative regulation of tumor necrosis factor-mediated signaling pathway);GO:0019731(BP:antibacterial humoral response);GO:0031640(BP:killing of cells of another organism);GO:0050829(BP:defense response to Gram-negative bacterium);GO:0050830(BP:defense response to …	hsa:8970(H2BC11)	hsa04613(Neutrophil extracellular trap formation);hsa05203(Viral carcinogenesis);hsa05322(Systemic lupus erythematosus);hsa05034(Alcoholism)	Nuclear	PF00125(Core histone H2A/H2B/H3/H4)
P61353	Large ribosomal subunit protein eL27	RPL27	P61353	P61353;B2R4D8;E4W6B6;K7ELC7	RPL27	Large ribosomal subunit protein eL27	RL27_HUMAN	10	221771	225634	223702	91848.5	94552.1	93200.3	2.40023	0.000326193	GO:0002181(BP:cytoplasmic translation);GO:0006364(BP:rRNA processing);GO:0006412(BP:translation);GO:1904044(BP:response to aldosterone);GO:0005634(CC:nucleus);GO:0005654(CC:nucleoplasm);GO:0005730(CC:nucleolus);GO:0005737(CC:cytoplasm);GO:0005829(CC:cytosol);GO:0005840(CC:ribosome);GO:0005925(CC:focal adhesion);GO:0016020(CC:membrane);GO:0022625(CC:cytosolic large ribosomal subunit);GO:0022626(CC…	hsa:6155(RPL27)	hsa03010(Ribosome);hsa05171(Coronavirus disease - COVID-19)	Cytoplasmic	PF00467(KOW motif);PF01777(Ribosomal L27e protein family)
P18124	Large ribosomal subunit protein uL30	RPL7	P18124	P18124;A8MUD9;O95036	RPL7	Large ribosomal subunit protein uL30	RL7_HUMAN	25	410287	386276	398282	172932	159848	166390	2.39366	0.00345821	GO:0000463(BP:maturation of LSU-rRNA from tricistronic rRNA transcript (SSU-rRNA, 5.8S rRNA, LSU-rRNA));GO:0002181(BP:cytoplasmic translation);GO:0006364(BP:rRNA processing);GO:0006412(BP:translation);GO:0042273(BP:ribosomal large subunit biogenesis);GO:0005634(CC:nucleus);GO:0005730(CC:nucleolus);GO:0005737(CC:cytoplasm);GO:0005829(CC:cytosol);GO:0005925(CC:focal adhesion);GO:0014069(CC:postsyna…	hsa:6129(RPL7)	hsa03010(Ribosome);hsa05171(Coronavirus disease - COVID-19)	Nuclear	PF08079(Ribosomal L30 N-terminal domain);PF00327(Ribosomal protein L30p/L7e)
A8MWD9	Putative small nuclear ribonucleoprotein G-like protein 15	SNRPG	A8MWD9;P62308	P62308;A8MWD9;C9JVQ0;F5H013;Q49AN9	SNRPG;SNRPGP15	Putative small nuclear ribonucleoprotein G-like protein 15	RUXGL_HUMAN;RUXG_HUMAN	7	350349	378990	364670	159313	145422	152368	2.39335	0.00557331	GO:0000387(BP:spliceosomal snRNP assembly);GO:0000398(BP:mRNA splicing, via spliceosome);GO:0005682(CC:U5 snRNP);GO:0005685(CC:U1 snRNP);GO:0005686(CC:U2 snRNP);GO:0005687(CC:U4 snRNP);GO:0005689(CC:U12-type spliceosomal complex);GO:0034719(CC:SMN-Sm protein complex);GO:0043186(CC:P granule);GO:0071004(CC:U2-type prespliceosome);GO:0071011(CC:precatalytic spliceosome);GO:0071013(CC:catalytic step…			Nuclear	PF01423(LSM domain)
P16422	Epithelial cell adhesion molecule	EPCAM	P16422	P16422;B5MCA4	EPCAM	Epithelial cell adhesion molecule	EPCAM_HUMAN	15	184391	192611	188501	77663.4	79986.4	78824.9	2.39139	0.00151301	GO:0001657(BP:ureteric bud development);GO:0008284(BP:positive regulation of cell population proliferation);GO:0023019(BP:signal transduction involved in regulation of gene expression);GO:0045944(BP:positive regulation of transcription by RNA polymerase II);GO:0048863(BP:stem cell differentiation);GO:2000048(BP:negative regulation of cell-cell adhesion mediated by cadherin);GO:2000648(BP:positive…	hsa:4072		Extracellular	PF00086(Thyroglobulin type-1 repeat);PF18635(Epithelial cell adhesion molecule, N-terminal domain);PF21283(EPCAM/Trop-2, C-terminal)
Q02543	Large ribosomal subunit protein eL20	RPL18A	Q02543	Q02543;M0R0P7;M0R117;M0R1A7;M0R3D6;B2R4C0;B4DM74;B4DM94;B4DUV3;Q53HD3;Q76N54	RPL18A	Large ribosomal subunit protein eL20	RL18A_HUMAN	15	164978	163969	164474	68270.6	69545.3	68907.9	2.38686	7.23399e-05	GO:0002181(BP:cytoplasmic translation);GO:0006412(BP:translation);GO:0005737(CC:cytoplasm);GO:0005829(CC:cytosol);GO:0016020(CC:membrane);GO:0022625(CC:cytosolic large ribosomal subunit);GO:0022626(CC:cytosolic ribosome);GO:0042788(CC:polysomal ribosome);GO:0003723(MF:RNA binding);GO:0003735(MF:structural constituent of ribosome)	hsa:6142(RPL18A)	hsa03010(Ribosome);hsa05171(Coronavirus disease - COVID-19)	Mitochondrial	PF01775(Ribosomal proteins 50S-L18Ae/60S-L20/60S-L18A)
Q13185	Chromobox protein homolog 3	CBX3	Q13185	Q13185;A4D177	CBX3	Chromobox protein homolog 3	CBX3_HUMAN	13	94003.1	98686.8	96344.9	38859.2	41982.4	40420.8	2.38355	0.00252369	GO:0000122(BP:negative regulation of transcription by RNA polymerase II);GO:0006325(BP:chromatin organization);GO:0006338(BP:chromatin remodeling);GO:0006974(BP:cellular response to DNA damage stimulus);GO:0031507(BP:heterochromatin assembly);GO:0045892(BP:negative regulation of transcription, DNA-templated);GO:0048511(BP:rhythmic process);GO:0000775(CC:chromosome, centromeric region);GO:0000779(…	hsa:11335(CBX3)	hsa03083(Polycomb repressive complex);hsa05131(Shigellosis)	Nuclear	PF00385(Chromo (CHRromatin Organisation MOdifier) domain);PF01393(Chromo shadow domain)
Q8IUX7	Adipocyte enhancer-binding protein 1	AEBP1	Q8IUX7	Q8IUX7;B4DJB3	AEBP1	Adipocyte enhancer-binding protein 1	AEBP1_HUMAN	42	151610	139832	145721	60943.3	61423.5	61183.4	2.38171	0.00482561	GO:0000122(BP:negative regulation of transcription by RNA polymerase II);GO:0006518(BP:peptide metabolic process);GO:0016485(BP:protein processing);GO:1904026(BP:regulation of collagen fibril organization);GO:0005576(CC:extracellular region);GO:0005615(CC:extracellular space);GO:0005634(CC:nucleus);GO:0005737(CC:cytoplasm);GO:0062023(CC:collagen-containing extracellular matrix);GO:0070062(CC:extr…	hsa:165		Nuclear	PF00246(Zinc carboxypeptidase);PF13620(Carboxypeptidase regulatory-like domain);PF00754(F5/8 type C domain)
P50914	Large ribosomal subunit protein eL14	RPL14	P50914	P50914;A0PJ62;A8K7N0;B7Z6S8;E7EPB3;Q6IPH7	RPL14	Large ribosomal subunit protein eL14	RL14_HUMAN	9	295908	297223	296566	114645	136325	125485	2.36335	0.00400532	GO:0002181(BP:cytoplasmic translation);GO:0006364(BP:rRNA processing);GO:0006412(BP:translation);GO:0042273(BP:ribosomal large subunit biogenesis);GO:0005737(CC:cytoplasm);GO:0005829(CC:cytosol);GO:0014069(CC:postsynaptic density);GO:0016020(CC:membrane);GO:0022625(CC:cytosolic large ribosomal subunit);GO:0022626(CC:cytosolic ribosome);GO:0070062(CC:extracellular exosome);GO:0003723(MF:RNA bindin…	hsa:9045(RPL14)	hsa03010(Ribosome);hsa05171(Coronavirus disease - COVID-19)	Cytoplasmic;Nuclear	PF01929(Ribosomal protein L14)
P46087	Probable 28S rRNA (cytosine(4447)-C(5))-methyltransferase	NOP2	P46087	P46087	NOP2	Probable 28S rRNA (cytosine(4447)-C(5))-methyltransferase	NOP2_HUMAN	18	36425.7	36824.9	36625.3	13288.1	17706.5	15497.3	2.36333	0.0108436	GO:0000027(BP:ribosomal large subunit assembly);GO:0000470(BP:maturation of LSU-rRNA);GO:0008284(BP:positive regulation of cell population proliferation);GO:0070475(BP:rRNA base methylation);GO:1901796(BP:regulation of signal transduction by p53 class mediator);GO:0005654(CC:nucleoplasm);GO:0005730(CC:nucleolus);GO:0003723(MF:RNA binding);GO:0009383(MF:rRNA (cytosine-C5-)-methyltransferase activi…	hsa:4839		Nuclear	PF17125(N-terminal domain of 16S rRNA methyltransferase RsmF);PF01189(16S rRNA methyltransferase RsmB/F);PF08062(P120R (NUC006) repeat)
Q13263	Transcription intermediary factor 1-beta	TRIM28	Q13263	Q13263;B2R8R5	TRIM28	Transcription intermediary factor 1-beta	TIF1B_HUMAN	39	182758	188860	185809	78975.4	78380.2	78677.8	2.36164	0.000817772	GO:0000122(BP:negative regulation of transcription by RNA polymerase II);GO:0001837(BP:epithelial to mesenchymal transition);GO:0006281(BP:DNA repair);GO:0006325(BP:chromatin organization);GO:0007566(BP:embryo implantation);GO:0016925(BP:protein sumoylation);GO:0042307(BP:positive regulation of protein import into nucleus);GO:0043045(BP:DNA methylation involved in embryo development);GO:0044790(B…	hsa:10155		Nuclear	PF00643(B-box zinc finger);PF00628(PHD-finger);PF14634(zinc-RING finger domain)
Q8WWH5	Pseudouridylate synthase TRUB1	TRUB1	Q8WWH5	Q8WWH5	TRUB1	Pseudouridylate synthase TRUB1	TRUB1_HUMAN	2	9999.39	9488.93	9744.16	4297.86	3960.65	4129.26	2.35979	0.00295477	GO:0006397(BP:mRNA processing);GO:0006400(BP:tRNA modification);GO:1990481(BP:mRNA pseudouridine synthesis);GO:2000633(BP:positive regulation of pre-miRNA processing);GO:0005634(CC:nucleus);GO:0005739(CC:mitochondrion);GO:0005829(CC:cytosol);GO:0009982(MF:pseudouridine synthase activity);GO:0070883(MF:pre-miRNA binding)	hsa:142940		Mitochondrial;	PF01509(TruB family pseudouridylate synthase (N terminal domain))
P15151	Poliovirus receptor	PVR	P15151	P15151;A0A0A0MSA9;A0A0C4DG49;A0A9L9PX39;A0A9L9PXB8;A0A9L9PXN8;A0A9L9PY64;A8K4I1;B3KSS4	PVR	Poliovirus receptor	PVR_HUMAN	4	21015.5	25956.7	23486.1	10187.7	9719.85	9953.77	2.35952	0.032024	GO:0002860(BP:positive regulation of natural killer cell mediated cytotoxicity directed against tumor cell target);GO:0007156(BP:homophilic cell adhesion via plasma membrane adhesion molecules);GO:0007157(BP:heterophilic cell-cell adhesion via plasma membrane cell adhesion molecules);GO:0042271(BP:susceptibility to natural killer cell mediated cytotoxicity);GO:0045954(BP:positive regulation of na…	hsa:5817(PVR)	hsa04514(Cell adhesion molecules)	Extracellular	PF08205(CD80-like C2-set immunoglobulin domain);PF07686(Immunoglobulin V-set domain)
Q4VC31	Protein MIX23	MIX23	Q4VC31	Q4VC31;C9JQ41;H7C525	MIX23	Protein MIX23	MIX23_HUMAN	7	90215.8	78101.6	84158.7	44924.3	26483.7	35704	2.35712	0.0481244	GO:0005739(CC:mitochondrion);GO:0005758(CC:mitochondrial intermembrane space)	hsa:131076		Nuclear	PF09774(Intermembrane space protein MIX23)
Q8TCS8	Polyribonucleotide nucleotidyltransferase 1, mitochondrial	PNPT1	Q8TCS8	Q8TCS8	PNPT1	Polyribonucleotide nucleotidyltransferase 1, mitochondrial	PNPT1_HUMAN	16	41153.4	39913.7	40533.6	13643.2	20803.6	17223.4	2.3534	0.0234458	GO:0000957(BP:mitochondrial RNA catabolic process);GO:0000958(BP:mitochondrial mRNA catabolic process);GO:0000962(BP:positive regulation of mitochondrial RNA catabolic process);GO:0000964(BP:mitochondrial RNA 5'-end processing);GO:0000965(BP:mitochondrial RNA 3'-end processing);GO:0006397(BP:mRNA processing);GO:0006401(BP:RNA catabolic process);GO:0006402(BP:mRNA catabolic process);GO:0034599(BP:…	hsa:87178(PNPT1)	hsa03018(RNA degradation)	Mitochondrial	PF03726(Polyribonucleotide nucleotidyltransferase, RNA binding domain);PF01138(3' exoribonuclease family, domain 1);PF00013(KH domain);PF03725(3' exoribonuclease family, domain 2);PF00575(S1 RNA binding domain)
Q14192	Four and a half LIM domains protein 2	FHL2	Q14192	Q14192;Q6I9R8;I0CE67;Q2TSB7;Q2XQU9;Q53T40	FHL2	Four and a half LIM domains protein 2	FHL2_HUMAN	18	67179.7	69841.1	68510.4	25980.9	32322.3	29151.6	2.35014	0.00754652	GO:0000122(BP:negative regulation of transcription by RNA polymerase II);GO:0001649(BP:osteoblast differentiation);GO:0009725(BP:response to hormone);GO:0043066(BP:negative regulation of apoptotic process);GO:0055014(BP:atrial cardiac muscle cell development);GO:0055015(BP:ventricular cardiac muscle cell development);GO:0060347(BP:heart trabecula formation);GO:0070885(BP:negative regulation of ca…	hsa:2274(FHL2)	hsa04820(Cytoskeleton in muscle cells);hsa04380(Osteoclast differentiation)	Extracellular	PF00412(LIM domain)
Q02880	DNA topoisomerase 2-beta	TOP2B	Q02880	P11388;Q02880;A0A4D6UXC9;A0A8V8TN33;A0A8V8TP20;A0A8V8TPE3;B4DKD0;E9PCY5;Q71UH4	TOP2B	DNA topoisomerase 2-beta	TOP2B_HUMAN	22	43701.5	44832.5	44267	15813.2	21997.6	18905.4	2.3415	0.0150176	GO:0000712(BP:resolution of meiotic recombination intermediates);GO:0000819(BP:sister chromatid segregation);GO:0001764(BP:neuron migration);GO:0006265(BP:DNA topological change);GO:0007409(BP:axonogenesis);GO:0030183(BP:B cell differentiation);GO:0030900(BP:forebrain development);GO:0045870(BP:positive regulation of single stranded viral RNA replication via double stranded DNA intermediate);GO:0…	hsa:7155(TOP2B)	hsa01524(Platinum drug resistance)	Nuclear	PF16898(C-terminal associated domain of TOPRIM);PF01751(Toprim domain);PF02518(Histidine kinase-, DNA gyrase B-, and HSP90-like ATPase);PF00204(DNA gyrase B);PF00521(DNA gyrase/topoisomerase IV, subunit A);PF08070(DTHCT (NUC029) region)
P16104	Histone H2AX	H2AX	P16104	P16104	H2AX	Histone H2AX	H2AX_HUMAN	14	11291500	11942500	11617000	4558460	5371660	4965060	2.33975	0.00607491	GO:0000077(BP:DNA damage checkpoint signaling);GO:0000724(BP:double-strand break repair via homologous recombination);GO:0006302(BP:double-strand break repair);GO:0006334(BP:nucleosome assembly);GO:0006974(BP:cellular response to DNA damage stimulus);GO:0007283(BP:spermatogenesis);GO:0010212(BP:response to ionizing radiation);GO:0021987(BP:cerebral cortex development);GO:0045739(BP:positive regul…	hsa:3014(H2AX)	hsa03082(ATP-dependent chromatin remodeling);hsa04217(Necroptosis);hsa04613(Neutrophil extracellular trap formation);hsa05322(Systemic lupus erythematosus);hsa05034(Alcoholism)	Nuclear	PF00125(Core histone H2A/H2B/H3/H4);PF16211(C-terminus of histone H2A)
Q01130	Serine/arginine-rich splicing factor 2	SRSF2	Q01130	Q01130;J3KP15;J3QL05;B3KUY1;Q53FN0	SRSF2	Serine/arginine-rich splicing factor 2	SRSF2_HUMAN	7	363243	337470	350356	148814	151733	150274	2.33146	0.00417502	GO:0000398(BP:mRNA splicing, via spliceosome);GO:0006397(BP:mRNA processing);GO:0008380(BP:RNA splicing);GO:0005634(CC:nucleus);GO:0005654(CC:nucleoplasm);GO:0005829(CC:cytosol);GO:0016607(CC:nuclear speck);GO:0003714(MF:transcription corepressor activity);GO:0003723(MF:RNA binding)	hsa:6427(SRSF2)	hsa03040(Spliceosome);hsa05168(Herpes simplex virus 1 infection)	Nuclear	PF00076(RNA recognition motif)
Q07955	Serine/arginine-rich splicing factor 1	SRSF1	Q07955	Q07955;A8K1L8;J3KTL2;J3KSR8;Q59FA2	SRSF1	Serine/arginine-rich splicing factor 1	SRSF1_HUMAN	24	158302	162171	160236	69235.3	68563	68899.1	2.32567	0.000461805	GO:0000380(BP:alternative mRNA splicing, via spliceosome);GO:0000395(BP:mRNA 5'-splice site recognition);GO:0000398(BP:mRNA splicing, via spliceosome);GO:0006376(BP:mRNA splice site selection);GO:0006397(BP:mRNA processing);GO:0033120(BP:positive regulation of RNA splicing);GO:0043484(BP:regulation of RNA splicing);GO:0048709(BP:oligodendrocyte differentiation);GO:0051028(BP:mRNA transport);GO:00…	hsa:6426(SRSF1)	hsa03040(Spliceosome);hsa04657(IL-17 signaling pathway);hsa05168(Herpes simplex virus 1 infection)	Nuclear	PF00076(RNA recognition motif)
P18283	Glutathione peroxidase 2	GPX2	P18283	P18283;H0YJK8	GPX2	Glutathione peroxidase 2	GPX2_HUMAN	18	119322	135767	127544	60474.3	49265.3	54869.8	2.32449	0.0182368	GO:0006979(BP:response to oxidative stress);GO:0005737(CC:cytoplasm);GO:0005829(CC:cytosol);GO:0045171(CC:intercellular bridge);GO:0072686(CC:mitotic spindle);GO:0004602(MF:glutathione peroxidase activity);GO:0009055(MF:electron transfer activity)	hsa:2877(GPX2)	hsa00480(Glutathione metabolism);hsa04918(Thyroid hormone synthesis);hsa05014(Amyotrophic lateral sclerosis);hsa05016(Huntington disease);hsa05022(Pathways of neurodegeneration - multiple diseases)	Extracellular;Cytoplasmic	PF00255(Glutathione peroxidase)
P84090	Enhancer of rudimentary homolog	ERH	P84090	P84090;G3V279	ERH	Enhancer of rudimentary homolog	ERH_HUMAN	7	484875	480389	482632	238161	177115	207638	2.32439	0.012161	GO:0006139(BP:nucleobase-containing compound metabolic process);GO:0006213(BP:pyrimidine nucleoside metabolic process);GO:0007049(BP:cell cycle);GO:0005634(CC:nucleus);GO:0030496(CC:midbody);GO:0034709(CC:methylosome);GO:0003723(MF:RNA binding);GO:0008327(MF:methyl-CpG binding)	hsa:2079		Nuclear	PF01133(Enhancer of rudimentary)
P08195	Amino acid transporter heavy chain SLC3A2	SLC3A2	P08195	P08195;A0A7P0T9F7;A0A7P0TAN7;A0A7P0TAS6;A0A7P0TBF8;A0A7P0Z4A0;A0A7P0Z4P5;F5GZS6;A0A7P0T8F1;A0A7P0T8U7;B4E2Z3;F5GZI0;F5H056;H0YFX4	SLC3A2	Amino acid transporter heavy chain SLC3A2	4F2_HUMAN	23	53698.1	54496.9	54097.5	22416.5	24144.3	23280.4	2.32374	0.000952465	GO:0005975(BP:carbohydrate metabolic process);GO:0006816(BP:calcium ion transport);GO:0006865(BP:amino acid transport);GO:0015818(BP:isoleucine transport);GO:0015820(BP:leucine transport);GO:0015821(BP:methionine transport);GO:0015823(BP:phenylalanine transport);GO:0015824(BP:proline transport);GO:0015827(BP:tryptophan transport);GO:0015828(BP:tyrosine transport);GO:0015829(BP:valine transport);G…	hsa:6520(SLC3A2)	hsa04150(mTOR signaling pathway);hsa04216(Ferroptosis);hsa04974(Protein digestion and absorption)	Cytoplasmic	PF00128(Alpha amylase, catalytic domain);PF16028(Solute carrier family 3 member 2 N-terminus)
Q14566	DNA replication licensing factor MCM6	MCM6	Q14566	Q14566;Q4ZG57;B4E0N7	MCM6	DNA replication licensing factor MCM6	MCM6_HUMAN	24	69105.4	64395.8	66750.6	29428.3	28041.3	28734.8	2.32299	0.00414378	GO:0000727(BP:double-strand break repair via break-induced replication);GO:0006260(BP:DNA replication);GO:0006268(BP:DNA unwinding involved in DNA replication);GO:0006270(BP:DNA replication initiation);GO:0030174(BP:regulation of DNA-templated DNA replication initiation);GO:1902969(BP:mitotic DNA replication);GO:0000781(CC:chromosome, telomeric region);GO:0005634(CC:nucleus);GO:0005654(CC:nucleop…	hsa:4175(MCM6)	hsa03030(DNA replication);hsa04110(Cell cycle)	Cytoplasmic;Nuclear	PF14551(MCM N-terminal domain);PF18263(MCM6 C-terminal winged-helix domain);PF00493(MCM P-loop domain);PF17207(MCM OB domain);PF17855(MCM AAA-lid domain)
Q14126	Desmoglein-2	DSG2	Q14126	Q14126	DSG2	Desmoglein-2	DSG2_HUMAN	26	75195.3	75112.8	75154.1	31537.5	33271.1	32404.3	2.31926	0.000411798	GO:0002934(BP:desmosome organization);GO:0003165(BP:Purkinje myocyte development);GO:0007155(BP:cell adhesion);GO:0007156(BP:homophilic cell adhesion via plasma membrane adhesion molecules);GO:0032570(BP:response to progesterone);GO:0060135(BP:maternal process involved in female pregnancy);GO:0086073(BP:bundle of His cell-Purkinje myocyte adhesion involved in cell communication);GO:0086091(BP:reg…	hsa:1829(DSG2)	hsa04820(Cytoskeleton in muscle cells);hsa05412(Arrhythmogenic right ventricular cardiomyopathy)	Cytoplasmic;Nuclear	PF00028(Cadherin domain)
P78406	mRNA export factor RAE1	RAE1	P78406	P78406;B0QZ36;E9PPG9;E9PQ57;Q5J8M4	RAE1	mRNA export factor RAE1	RAE1L_HUMAN	11	52556.2	54323.4	53439.8	19601.3	26542.5	23071.9	2.31623	0.0136241	GO:0000972(BP:transcription-dependent tethering of RNA polymerase II gene DNA at nuclear periphery);GO:0006405(BP:RNA export from nucleus);GO:0006406(BP:mRNA export from nucleus);GO:0006913(BP:nucleocytoplasmic transport);GO:0007049(BP:cell cycle);GO:0051301(BP:cell division);GO:0060236(BP:regulation of mitotic spindle organization);GO:0071407(BP:cellular response to organic cyclic compound);GO:0…	hsa:8480(RAE1)	hsa03013(Nucleocytoplasmic transport);hsa05164(Influenza A);hsa05014(Amyotrophic lateral sclerosis)	Extracellular	PF00400(WD domain, G-beta repeat)
P46779	Large ribosomal subunit protein eL28	RPL28	P46779	P46779;H0YKD8;H0YLP6;H0YMF4;Q59F34	RPL28	Large ribosomal subunit protein eL28	RL28_HUMAN	9	109748	111230	110489	46269.1	49461.5	47865.3	2.30833	0.000788752	GO:0002181(BP:cytoplasmic translation);GO:0006412(BP:translation);GO:0005737(CC:cytoplasm);GO:0005829(CC:cytosol);GO:0016020(CC:membrane);GO:0022625(CC:cytosolic large ribosomal subunit);GO:0022626(CC:cytosolic ribosome);GO:0030425(CC:dendrite);GO:0036464(CC:cytoplasmic ribonucleoprotein granule);GO:0044297(CC:cell body);GO:0045202(CC:synapse);GO:0070062(CC:extracellular exosome);GO:0003723(MF:RN…	hsa:6158(RPL28)	hsa03010(Ribosome);hsa05171(Coronavirus disease - COVID-19)	Mitochondrial;Nuclear	PF01778(Ribosomal L28e protein family)
P49406	Large ribosomal subunit protein bL19m	MRPL19	P49406	P49406;A0A0A0MRF4;S4R3W9;A8K5D5;B4DIG4	MRPL19	Large ribosomal subunit protein bL19m	RM19_HUMAN	5	38880.2	41471.7	40175.9	18058.3	16779.3	17418.8	2.30647	0.0040074	GO:0032543(BP:mitochondrial translation);GO:0005634(CC:nucleus);GO:0005739(CC:mitochondrion);GO:0005743(CC:mitochondrial inner membrane);GO:0005762(CC:mitochondrial large ribosomal subunit);GO:0003735(MF:structural constituent of ribosome)	hsa:9801(MRPL19)	hsa03010(Ribosome)	Mitochondrial	PF01245(Ribosomal protein L19)
Q09161	Nuclear cap-binding protein subunit 1	NCBP1	Q09161	Q09161	NCBP1	Nuclear cap-binding protein subunit 1	NCBP1_HUMAN	21	49437.6	45667.2	47552.4	20423.2	20827.5	20625.3	2.30553	0.00492138	GO:0000184(BP:nuclear-transcribed mRNA catabolic process, nonsense-mediated decay);GO:0000245(BP:spliceosomal complex assembly);GO:0000380(BP:alternative mRNA splicing, via spliceosome);GO:0000398(BP:mRNA splicing, via spliceosome);GO:0002191(BP:cap-dependent translational initiation);GO:0006370(BP:7-methylguanosine mRNA capping);GO:0006401(BP:RNA catabolic process);GO:0006406(BP:mRNA export from…	hsa:4686(NCBP1)	hsa03040(Spliceosome);hsa03013(Nucleocytoplasmic transport);hsa03015(mRNA surveillance pathway);hsa05014(Amyotrophic lateral sclerosis)	Nuclear	PF09088(MIF4G like);PF09090(MIF4G like);PF02854(MIF4G domain)
Q15181	Inorganic pyrophosphatase	PPA1	Q15181	Q15181;Q5SQT6;V9HWB5	PPA1	Inorganic pyrophosphatase	IPYR_HUMAN	31	237492	246968	242230	100259	110070	105164	2.30334	0.00246663	GO:0006796(BP:phosphate-containing compound metabolic process);GO:0005737(CC:cytoplasm);GO:0005829(CC:cytosol);GO:0070062(CC:extracellular exosome);GO:0000287(MF:magnesium ion binding);GO:0004427(MF:inorganic diphosphatase activity)	hsa:5464(PPA1)	hsa00190(Oxidative phosphorylation)	Cytoplasmic	PF00719(Inorganic pyrophosphatase)
P00338	L-lactate dehydrogenase A chain	LDHA	P00338	P00338;B4DJI1;V9HWB9	LDHA	L-lactate dehydrogenase A chain	LDHA_HUMAN	36	828400	803255	815828	361787	346773	354280	2.30278	0.00100504	GO:0006089(BP:lactate metabolic process);GO:0006090(BP:pyruvate metabolic process);GO:0006096(BP:glycolytic process);GO:0021762(BP:substantia nigra development);GO:0005634(CC:nucleus);GO:0005739(CC:mitochondrion);GO:0005829(CC:cytosol);GO:0016020(CC:membrane);GO:0070062(CC:extracellular exosome);GO:1990204(CC:oxidoreductase complex);GO:0004459(MF:L-lactate dehydrogenase activity);GO:0042802(MF:id…	hsa:3939(LDHA)	hsa00010(Glycolysis / Gluconeogenesis);hsa00620(Pyruvate metabolism);hsa00640(Propanoate metabolism);hsa00270(Cysteine and methionine metabolism);hsa04066(HIF-1 signaling pathway);hsa04922(Glucagon signaling pathway);hsa05230(Central carbon metabolism in cancer)	Cytoplasmic	PF02866(lactate/malate dehydrogenase, alpha/beta C-terminal domain);PF00056(lactate/malate dehydrogenase, NAD binding domain)
Q92665	Small ribosomal subunit protein mS31	MRPS31	Q92665	Q92665	MRPS31	Small ribosomal subunit protein mS31	RT31_HUMAN	8	48672.8	51560.7	50116.8	23102.8	20436.8	21769.8	2.30212	0.00477165	GO:0032543(BP:mitochondrial translation);GO:0005730(CC:nucleolus);GO:0005739(CC:mitochondrion);GO:0005743(CC:mitochondrial inner membrane);GO:0005763(CC:mitochondrial small ribosomal subunit);GO:0003723(MF:RNA binding);GO:0003735(MF:structural constituent of ribosome);GO:0019904(MF:protein domain specific binding)	hsa:10240		Mitochondrial	PF15433(Mitochondrial 28S ribosomal protein S31)
Q5TEC6	Histone H3-7	H3-7	Q5TEC6	P68431;P84243;Q16695;Q6NXT2;Q71DI3;B2R4P9;Q5TEC6;A0A1X8XL64;A0A590UJJ6;A8K4Y7;B2R6Y1;B4DEB1;B4E380;K7EK07;K7EMV3;K7EP01;K7ES00;Q6TXQ4	H3-7	Histone H3-7	H37_HUMAN	10	3869260	3932390	3900825	1822780	1569510	1696145	2.29982	0.00348593	GO:0000786(CC:nucleosome);GO:0005634(CC:nucleus);GO:0005654(CC:nucleoplasm);GO:0003677(MF:DNA binding);GO:0030527(MF:structural constituent of chromatin);GO:0046982(MF:protein heterodimerization activity)			Mitochondrial;Nuclear	PF00125(Core histone H2A/H2B/H3/H4)
Q8NE62	Choline dehydrogenase, mitochondrial	CHDH	Q8NE62	Q8NE62;B4DMQ4	CHDH	Choline dehydrogenase, mitochondrial	CHDH_HUMAN	22	68819.5	68237.4	68528.4	33267.7	26359.1	29813.4	2.29858	0.00792224	GO:0019285(BP:glycine betaine biosynthetic process from choline);GO:0042426(BP:choline catabolic process);GO:0005743(CC:mitochondrial inner membrane);GO:0008812(MF:choline dehydrogenase activity);GO:0050660(MF:flavin adenine dinucleotide binding)	hsa:55349(CHDH)	hsa00260(Glycine, serine and threonine metabolism)	Mitochondrial	PF05199(GMC oxidoreductase);PF00732(GMC oxidoreductase)
O43592	Exportin-T	XPOT	O43592	O43592;A8KA19	XPOT	Exportin-T	XPOT_HUMAN	7	26161.6	25980.5	26071	9625.7	13114.7	11370.2	2.29293	0.0138275	GO:0006409(BP:tRNA export from nucleus);GO:0006886(BP:intracellular protein transport);GO:0071528(BP:tRNA re-export from nucleus);GO:0005643(CC:nuclear pore);GO:0005654(CC:nucleoplasm);GO:0005737(CC:cytoplasm);GO:0005829(CC:cytosol);GO:0016363(CC:nuclear matrix);GO:0000049(MF:tRNA binding);GO:0031267(MF:small GTPase binding)	hsa:11260(XPOT)	hsa03013(Nucleocytoplasmic transport)	Cytoplasmic	PF03810(Importin-beta N-terminal domain);PF19282(Exportin-T);PF08389(Exportin 1-like protein)
O75494	Serine/arginine-rich splicing factor 10	SRSF10	O75494	O75494;A0A0S2Z504;Q53GD7;Q5JRI1;Q6IQ42	SRSF10	Serine/arginine-rich splicing factor 10	SRS10_HUMAN	6	66225.6	74129.1	70177.4	32604	28658	30631	2.29106	0.0122458	GO:0000244(BP:spliceosomal tri-snRNP complex assembly);GO:0000375(BP:RNA splicing, via transesterification reactions);GO:0000398(BP:mRNA splicing, via spliceosome);GO:0006355(BP:regulation of transcription, DNA-templated);GO:0006376(BP:mRNA splice site selection);GO:0016482(BP:cytosolic transport);GO:0048024(BP:regulation of mRNA splicing, via spliceosome);GO:0048025(BP:negative regulation of mRN…	hsa:10772(SRSF10)	hsa03040(Spliceosome)	Nuclear	PF00076(RNA recognition motif)
Q13838	Spliceosome RNA helicase DDX39B	DDX39B	Q13838	Q13838;A0A024RCM3;Q5STU3;A0A0G2JJZ9;A0A140T9X3;B4DP52;H0Y400	DDX39B	Spliceosome RNA helicase DDX39B	DX39B_HUMAN	16	182353	190533	186443	76706	86169.8	81437.9	2.28939	0.00352909	GO:0000245(BP:spliceosomal complex assembly);GO:0000398(BP:mRNA splicing, via spliceosome);GO:0006405(BP:RNA export from nucleus);GO:0006406(BP:mRNA export from nucleus);GO:0008380(BP:RNA splicing);GO:0010501(BP:RNA secondary structure unwinding);GO:0032786(BP:positive regulation of DNA-templated transcription, elongation);GO:0046784(BP:viral mRNA export from host cell nucleus);GO:2000002(BP:nega…	hsa:7919(DDX39B)	hsa03040(Spliceosome);hsa03013(Nucleocytoplasmic transport);hsa03015(mRNA surveillance pathway)	Nuclear	PF00270(DEAD/DEAH box helicase);PF00271(Helicase conserved C-terminal domain)
P62314	Small nuclear ribonucleoprotein Sm D1	SNRPD1	P62314	P62314;Q7Z5A3;J3QLI9	SNRPD1	Small nuclear ribonucleoprotein Sm D1	SMD1_HUMAN	2	184693	147660	166176	67470	78165	72817.5	2.2821	0.0400739	GO:0000245(BP:spliceosomal complex assembly);GO:0000387(BP:spliceosomal snRNP assembly);GO:0000398(BP:mRNA splicing, via spliceosome);GO:0008380(BP:RNA splicing);GO:0036261(BP:7-methylguanosine cap hypermethylation);GO:1903241(BP:U2-type prespliceosome assembly);GO:0000243(CC:commitment complex);GO:0005634(CC:nucleus);GO:0005654(CC:nucleoplasm);GO:0005681(CC:spliceosomal complex);GO:0005682(CC:U5…	hsa:6632(SNRPD1)	hsa03040(Spliceosome);hsa05322(Systemic lupus erythematosus)	Nuclear	PF01423(LSM domain)
P14678	Small nuclear ribonucleoprotein-associated proteins B and B'	SNRPB	P14678;P63162	P14678;P63162;B4DVS0;Q15182;Q5XPV6;Q66K91;Q9UIS4;X5DP00;J3QLE5;Q53HE7;Q6LBS1	SNRPB;SNRPN	Small nuclear ribonucleoprotein-associated proteins B and B'	RSMB_HUMAN;RSMN_HUMAN	16	212149	197522	204836	82292.8	97287	89789.9	2.28128	0.00818622	GO:0000387(BP:spliceosomal snRNP assembly);GO:0000398(BP:mRNA splicing, via spliceosome);GO:0006479(BP:protein methylation);GO:0008380(BP:RNA splicing);GO:0036261(BP:7-methylguanosine cap hypermethylation);GO:1903241(BP:U2-type prespliceosome assembly);GO:0005634(CC:nucleus);GO:0005654(CC:nucleoplasm);GO:0005681(CC:spliceosomal complex);GO:0005682(CC:U5 snRNP);GO:0005683(CC:U7 snRNP);GO:0005685(C…	hsa:6628(SNRPB)	hsa03040(Spliceosome);hsa05322(Systemic lupus erythematosus)	Nuclear	PF01423(LSM domain)
P40429	Large ribosomal subunit protein uL13	RPL13A	P40429	P40429;A0A384ME37;A0A7I2V2L9;A0A7I2V5L3;M0QYS1;Q6NVV1;Q8J015;Q9BSQ6;Q53H34;Q5QTS3	RPL13A	Large ribosomal subunit protein uL13	RL13A_HUMAN	9	145764	159559	152662	67555.4	66402.9	66979.1	2.27924	0.00646243	GO:0002181(BP:cytoplasmic translation);GO:0006412(BP:translation);GO:0017148(BP:negative regulation of translation);GO:0032496(BP:response to lipopolysaccharide);GO:0042592(BP:homeostatic process);GO:0048246(BP:macrophage chemotaxis);GO:0060425(BP:lung morphogenesis);GO:0071346(BP:cellular response to interferon-gamma);GO:1901194(BP:negative regulation of formation of translation preinitiation co…	hsa:23521(RPL13A)	hsa03010(Ribosome);hsa05171(Coronavirus disease - COVID-19)	Cytoplasmic;Mitochondrial	PF00572(Ribosomal protein L13)
Q15131	Cyclin-dependent kinase 10	CDK10	Q15131	Q15131;B3KYB1;B7Z537;F8W872;H3BT74	CDK10	Cyclin-dependent kinase 10	CDK10_HUMAN	1	96491	93090.5	94790.8	51211.1	31990.6	41600.8	2.27858	0.0320563	GO:0007089(BP:traversing start control point of mitotic cell cycle);GO:0007346(BP:regulation of mitotic cell cycle);GO:0008285(BP:negative regulation of cell population proliferation);GO:0018107(BP:peptidyl-threonine phosphorylation);GO:0030030(BP:cell projection organization);GO:0032956(BP:regulation of actin cytoskeleton organization);GO:0043410(BP:positive regulation of MAPK cascade);GO:190201…	hsa:8558		Nuclear	PF00069(Protein kinase domain)
O14936	Peripheral plasma membrane protein CASK	CASK	O14936	O14936;A0A2R8YE77;A0A2R8YEJ7;A0A2R8YEK3;A0A2R8YFN5;A0A2U3TZM1;A0A2U3TZM4;A0A2U3TZN6;A0A7I2RJN6;B7ZKY2;Q5JS79	CASK	Peripheral plasma membrane protein CASK	CSKP_HUMAN	35	64342.3	65865.3	65103.8	26379	30846.5	28612.8	2.27534	0.00415653	GO:0001953(BP:negative regulation of cell-matrix adhesion);GO:0007155(BP:cell adhesion);GO:0010839(BP:negative regulation of keratinocyte proliferation);GO:0016310(BP:phosphorylation);GO:0045944(BP:positive regulation of transcription by RNA polymerase II);GO:0046928(BP:regulation of neurotransmitter secretion);GO:0051649(BP:establishment of localization in cell);GO:0061045(BP:negative regulation…	hsa:8573		Cytoplasmic;Nuclear	PF02828(L27 domain);PF00625(Guanylate kinase);PF00595(PDZ domain);PF00069(Protein kinase domain);PF07653(Variant SH3 domain)
P12004	Proliferating cell nuclear antigen	PCNA	P12004	P12004;Q6FHF5;Q6FI35	PCNA	Proliferating cell nuclear antigen	PCNA_HUMAN	18	225541	231789	228665	90103.6	111235	100669	2.27145	0.00732841	GO:0000122(BP:negative regulation of transcription by RNA polymerase II);GO:0006272(BP:leading strand elongation);GO:0006287(BP:base-excision repair, gap-filling);GO:0006298(BP:mismatch repair);GO:0007507(BP:heart development);GO:0019985(BP:translesion synthesis);GO:0030855(BP:epithelial cell differentiation);GO:0031297(BP:replication fork processing);GO:0032077(BP:positive regulation of deoxyrib…	hsa:5111(PCNA)	hsa03030(DNA replication);hsa03410(Base excision repair);hsa03420(Nucleotide excision repair);hsa03430(Mismatch repair);hsa04110(Cell cycle);hsa04530(Tight junction);hsa05161(Hepatitis B)	Nuclear	PF00705(Proliferating cell nuclear antigen, N-terminal domain);PF02747(Proliferating cell nuclear antigen, C-terminal domain)
P62081	Small ribosomal subunit protein eS7	RPS7	P62081	P62081;A0A2R8Y623;B5MCP9;Q59FS3	RPS7	Small ribosomal subunit protein eS7	RS7_HUMAN	19	276265	283813	280039	124696	122348	123522	2.26712	0.00063706	GO:0001843(BP:neural tube closure);GO:0002181(BP:cytoplasmic translation);GO:0006364(BP:rRNA processing);GO:0006412(BP:translation);GO:0010628(BP:positive regulation of gene expression);GO:0014033(BP:neural crest cell differentiation);GO:0042274(BP:ribosomal small subunit biogenesis);GO:0050821(BP:protein stabilization);GO:1902255(BP:positive regulation of intrinsic apoptotic signaling pathway by…	hsa:6201(RPS7)	hsa03010(Ribosome);hsa05171(Coronavirus disease - COVID-19)	Nuclear	PF01251(Ribosomal protein S7e)
P42166	Lamina-associated polypeptide 2, isoform alpha	TMPO	P42166	P42166	TMPO	Lamina-associated polypeptide 2, isoform alpha	LAP2A_HUMAN	17	42072.1	41410.3	41741.2	17785.8	19173	18479.4	2.2588	0.00108963	GO:0000785(CC:chromatin);GO:0005634(CC:nucleus);GO:0005635(CC:nuclear envelope);GO:0003677(MF:DNA binding);GO:0005521(MF:lamin binding);GO:0045296(MF:cadherin binding)			Nuclear	PF08198(Thymopoietin protein);PF03020(LEM domain);PF11560(Lamina-associated polypeptide 2 alpha)
P61313	Large ribosomal subunit protein eL15	RPL15	P61313	P61313;A0A2R8Y738;A0A2R8YEM3;B4DLP4;E7ENU7;E7EQV9;E7EX53;B4DEN1	RPL15	Large ribosomal subunit protein eL15	RL15_HUMAN	14	473630	479537	476584	204013	218252	211132	2.25727	0.000842064	GO:0002181(BP:cytoplasmic translation);GO:0006412(BP:translation);GO:0005634(CC:nucleus);GO:0005737(CC:cytoplasm);GO:0005829(CC:cytosol);GO:0005840(CC:ribosome);GO:0022625(CC:cytosolic large ribosomal subunit);GO:0022626(CC:cytosolic ribosome);GO:0003723(MF:RNA binding);GO:0003735(MF:structural constituent of ribosome);GO:0045296(MF:cadherin binding)	hsa:6138(RPL15)	hsa03010(Ribosome);hsa05171(Coronavirus disease - COVID-19)	Mitochondrial	PF00827(Ribosomal L15)
P62269	Small ribosomal subunit protein uS13	RPS18	P62269	P62269;J3JS69	RPS18	Small ribosomal subunit protein uS13	RS18_HUMAN	17	524495	521219	522857	227637	235725	231681	2.2568	0.000224461	GO:0002181(BP:cytoplasmic translation);GO:0006412(BP:translation);GO:0005634(CC:nucleus);GO:0005654(CC:nucleoplasm);GO:0005737(CC:cytoplasm);GO:0005829(CC:cytosol);GO:0005840(CC:ribosome);GO:0005925(CC:focal adhesion);GO:0014069(CC:postsynaptic density);GO:0015935(CC:small ribosomal subunit);GO:0016020(CC:membrane);GO:0022626(CC:cytosolic ribosome);GO:0022627(CC:cytosolic small ribosomal subunit)…	hsa:6222(RPS18)	hsa03010(Ribosome);hsa05171(Coronavirus disease - COVID-19)	Cytoplasmic	PF00416(Ribosomal protein S13/S18)
Q9P035	Very-long-chain (3R)-3-hydroxyacyl-CoA dehydratase 3	HACD3	Q9P035	Q9P035;H3BPZ1;H3BS72	HACD3	Very-long-chain (3R)-3-hydroxyacyl-CoA dehydratase 3	HACD3_HUMAN	8	102934	101735	102334	46797.7	43963.2	45380.4	2.25503	0.000729217	GO:0007249(BP:I-kappaB kinase/NF-kappaB signaling);GO:0007254(BP:JNK cascade);GO:0007264(BP:small GTPase mediated signal transduction);GO:0007266(BP:Rho protein signal transduction);GO:0016601(BP:Rac protein signal transduction);GO:0030148(BP:sphingolipid biosynthetic process);GO:0030497(BP:fatty acid elongation);GO:0042761(BP:very long-chain fatty acid biosynthetic process);GO:0045070(BP:positiv…	hsa:51495(HACD3)	hsa00062(Fatty acid elongation);hsa01040(Biosynthesis of unsaturated fatty acids)	PlasmaMembrane	PF04387(Protein tyrosine phosphatase-like protein, PTPLA)
Q06187	Tyrosine-protein kinase BTK	BTK	Q06187	Q06187;Q5JY90;A0A8Q3SHZ6;A0A8Q3SI35;A0A8Q3WKN1;A0A8Q3WL62;A0A8Q3WLZ5;U3NG26	BTK	Tyrosine-protein kinase BTK	BTK_HUMAN	3	20409	18166.8	19287.9	10657.3	6461.38	8559.34	2.25343	0.0458076	GO:0001780(BP:neutrophil homeostasis);GO:0001805(BP:positive regulation of type III hypersensitivity);GO:0001812(BP:positive regulation of type I hypersensitivity);GO:0002250(BP:adaptive immune response);GO:0002344(BP:B cell affinity maturation);GO:0002553(BP:histamine secretion by mast cell);GO:0002639(BP:positive regulation of immunoglobulin production);GO:0002721(BP:regulation of B cell cytoki…	hsa:695(BTK)	hsa04064(NF-kappa B signaling pathway);hsa04611(Platelet activation);hsa04662(B cell receptor signaling pathway);hsa04664(Fc epsilon RI signaling pathway);hsa04380(Osteoclast differentiation);hsa05169(Epstein-Barr virus infection);hsa05340(Primary immunodeficiency)	Nuclear	PF00018(SH3 domain);PF00169(PH domain);PF07714(Protein tyrosine and serine/threonine kinase);PF00017(SH2 domain);PF00779(BTK motif)
Q8NFW8	N-acylneuraminate cytidylyltransferase	CMAS	Q8NFW8	Q8NFW8;Q53GF0	CMAS	N-acylneuraminate cytidylyltransferase	NEUA_HUMAN	17	65898.1	69152.5	67525.3	28890.3	31073.8	29982	2.25219	0.00271308	GO:0006054(BP:N-acetylneuraminate metabolic process);GO:0005634(CC:nucleus);GO:0005654(CC:nucleoplasm);GO:0016020(CC:membrane);GO:0008781(MF:N-acylneuraminate cytidylyltransferase activity)	hsa:55907(CMAS)	hsa01250(Biosynthesis of nucleotide sugars);hsa00520(Amino sugar and nucleotide sugar metabolism)	Cytoplasmic;Mitochondrial	PF02348(Cytidylyltransferase)
Q9BYD2	Large ribosomal subunit protein bL9m	MRPL9	Q9BYD2	Q9BYD2;A0A1W2PQB6;A0A1W2PS92;Q5SZR1;A0A1W2PPK1;A0A1W2PRK9;B4DUJ1	MRPL9	Large ribosomal subunit protein bL9m	RM09_HUMAN	4	44752.4	47532.6	46142.5	23805.3	17381.5	20593.4	2.24065	0.0182524	GO:0006412(BP:translation);GO:0032543(BP:mitochondrial translation);GO:0005739(CC:mitochondrion);GO:0005743(CC:mitochondrial inner membrane);GO:0005761(CC:mitochondrial ribosome);GO:0005762(CC:mitochondrial large ribosomal subunit);GO:0003723(MF:RNA binding);GO:0003735(MF:structural constituent of ribosome)	hsa:65005(MRPL9)	hsa03010(Ribosome)	Mitochondrial	PF01281(Ribosomal protein L9, N-terminal domain)
Q13242	Serine/arginine-rich splicing factor 9	SRSF9	Q13242	Q13242;A0A9L9PXJ8;A0A9L9PY11;A8K3M9	SRSF9	Serine/arginine-rich splicing factor 9	SRSF9_HUMAN	15	69088.2	65387.1	67237.6	27081.3	33106.6	30094	2.23426	0.00893936	GO:0000380(BP:alternative mRNA splicing, via spliceosome);GO:0006376(BP:mRNA splice site selection);GO:0006397(BP:mRNA processing);GO:0009636(BP:response to toxic substance);GO:0043279(BP:response to alkaloid);GO:0048025(BP:negative regulation of mRNA splicing, via spliceosome);GO:0005654(CC:nucleoplasm);GO:0005730(CC:nucleolus);GO:0016607(CC:nuclear speck);GO:0003723(MF:RNA binding);GO:0019904(M…	hsa:8683(SRSF9)	hsa03040(Spliceosome);hsa05168(Herpes simplex virus 1 infection)	Cytoplasmic;Nuclear	PF00076(RNA recognition motif)
P46776	Large ribosomal subunit protein uL15	RPL27A	P46776	P46776;E9PLL6;Q6NZ52;Q9BQQ5	RPL27A	Large ribosomal subunit protein uL15	RL27A_HUMAN	7	332900	311072	321986	154909	133330	144120	2.23416	0.00736272	GO:0002181(BP:cytoplasmic translation);GO:0006412(BP:translation);GO:0005737(CC:cytoplasm);GO:0005783(CC:endoplasmic reticulum);GO:0005829(CC:cytosol);GO:0016020(CC:membrane);GO:0022625(CC:cytosolic large ribosomal subunit);GO:0022626(CC:cytosolic ribosome);GO:0003723(MF:RNA binding);GO:0003735(MF:structural constituent of ribosome)	hsa:6157(RPL27A)	hsa03010(Ribosome);hsa05171(Coronavirus disease - COVID-19)	Cytoplasmic;Mitochondrial	PF00828(Ribosomal proteins 50S-L15, 50S-L18e, 60S-L27A)
Q8WWC4	m-AAA protease-interacting protein 1, mitochondrial	MAIP1	Q8WWC4	Q8WWC4	MAIP1	m-AAA protease-interacting protein 1, mitochondrial	MAIP1_HUMAN	3	24003	22205.5	23104.2	7986.11	12707.6	10346.9	2.23297	0.0370416	GO:0007007(BP:inner mitochondrial membrane organization);GO:0032979(BP:protein insertion into mitochondrial inner membrane from matrix);GO:0036444(BP:calcium import into the mitochondrion);GO:0051204(BP:protein insertion into mitochondrial membrane);GO:0051560(BP:mitochondrial calcium ion homeostasis);GO:0005743(CC:mitochondrial inner membrane);GO:0005759(CC:mitochondrial matrix);GO:0043022(MF:ri…	hsa:79568		Extracellular;PlasmaMembrane;Mitochondrial
P13611	Versican core protein	VCAN	P13611	P13611;D6RGZ6;E9PF17;Q59FG9;Q86W61	VCAN	Versican core protein	CSPG2_HUMAN	45	151494	153556	152525	71450.4	65327.6	68389	2.23026	0.00147087	GO:0001501(BP:skeletal system development);GO:0001649(BP:osteoblast differentiation);GO:0002052(BP:positive regulation of neuroblast proliferation);GO:0007155(BP:cell adhesion);GO:0007417(BP:central nervous system development);GO:0008037(BP:cell recognition);GO:0008347(BP:glial cell migration);GO:0010001(BP:glial cell differentiation);GO:0001750(CC:photoreceptor outer segment);GO:0005576(CC:extra…	hsa:1462(VCAN)	hsa04514(Cell adhesion molecules);hsa04820(Cytoskeleton in muscle cells)	Nuclear	PF07686(Immunoglobulin V-set domain);PF00059(Lectin C-type domain);PF00008(EGF-like domain);PF00084(Sushi repeat (SCR repeat));PF00193(Extracellular link domain)
Q9NRG7	Epimerase family protein SDR39U1	SDR39U1	Q9NRG7	Q9NRG7	SDR39U1	Epimerase family protein SDR39U1	D39U1_HUMAN	1	9427.58	9752.48	9590.03	3641.1	4963.94	4302.52	2.22893	0.0161899	GO:0005634(CC:nucleus);GO:0016491(MF:oxidoreductase activity)	hsa:56948		Mitochondrial;	PF08338(Domain of unknown function (DUF1731));PF01370(NAD dependent epimerase/dehydratase family)
Q13938	Calcyphosin	CAPS	Q13938	Q13938;A0A384NYV7;A0A499FJ41;K7ES72;Q96ET4	CAPS	Calcyphosin	CAYP1_HUMAN	7	55414.5	46695.2	51054.8	21161	24720.2	22940.6	2.22552	0.0269253	GO:0035556(BP:intracellular signal transduction);GO:0005654(CC:nucleoplasm);GO:0005829(CC:cytosol);GO:0005886(CC:plasma membrane);GO:0031982(CC:vesicle);GO:0005509(MF:calcium ion binding)	hsa:828		Cytoplasmic;Nuclear	PF13499(EF-hand domain pair)
P35659	Protein DEK	DEK	P35659	P35659;A0A494C028;A0A494C198;B4DFG0;B4DNW3;H0Y993;Q6MZJ9	DEK	Protein DEK	DEK_HUMAN	12	84247.3	80859.2	82553.2	37777.2	36626.1	37201.7	2.21907	0.00155273	GO:0006338(BP:chromatin remodeling);GO:0006357(BP:regulation of transcription by RNA polymerase II);GO:0006366(BP:transcription by RNA polymerase II);GO:0007165(BP:signal transduction);GO:0019079(BP:viral genome replication);GO:0035066(BP:positive regulation of histone acetylation);GO:0045943(BP:positive regulation of transcription by RNA polymerase I);GO:0045944(BP:positive regulation of transcr…	hsa:7913		Nuclear	PF08766(DEK C terminal domain)
Q13523	Serine/threonine-protein kinase PRP4 homolog	PRPF4B	Q13523	Q13523;H0YDJ3;B4DZQ5	PRPF4B	Serine/threonine-protein kinase PRP4 homolog	PRP4B_HUMAN	12	25676.6	31328.6	28502.6	13648.5	12054.6	12851.5	2.21783	0.0334404	GO:0000398(BP:mRNA splicing, via spliceosome);GO:0006468(BP:protein phosphorylation);GO:0008380(BP:RNA splicing);GO:0045292(BP:mRNA cis splicing, via spliceosome);GO:0005634(CC:nucleus);GO:0005654(CC:nucleoplasm);GO:0005694(CC:chromosome);GO:0016607(CC:nuclear speck);GO:0071013(CC:catalytic step 2 spliceosome);GO:0003723(MF:RNA binding);GO:0004672(MF:protein kinase activity);GO:0004674(MF:protein…	hsa:8899		Nuclear	PF00069(Protein kinase domain)
Q53H12	Acylglycerol kinase, mitochondrial	AGK	Q53H12	A0A3B3ISY9;A0A3B3ISZ0;A0A3B3ITD0;A4D1U5;E9PC15;Q53H12;A0A3B3ITV0;B4DR72;B4E2Z8;E9PG39;A0A3B3ITX7;A0A3B3IUC9	AGK	Acylglycerol kinase, mitochondrial	AGK_HUMAN	9	41647.8	39615.1	40631.4	21506.7	15164.3	18335.5	2.216	0.0215882	GO:0045039(BP:protein insertion into mitochondrial inner membrane);GO:0046486(BP:glycerolipid metabolic process);GO:0046513(BP:ceramide biosynthetic process);GO:0046834(BP:lipid phosphorylation);GO:0005739(CC:mitochondrion);GO:0005741(CC:mitochondrial outer membrane);GO:0005743(CC:mitochondrial inner membrane);GO:0005758(CC:mitochondrial intermembrane space);GO:0005829(CC:cytosol);GO:0031966(CC:m…	hsa:55750(AGK)	hsa00561(Glycerolipid metabolism)	Mitochondrial	PF19712(Acylglycerol kinase C-terminal);PF00781(Diacylglycerol kinase catalytic domain)
P40261	Nicotinamide N-methyltransferase	NNMT	P40261	P40261;B0YJ53	NNMT	Nicotinamide N-methyltransferase	NNMT_HUMAN	12	205738	211954	208846	93049.6	95600.9	94325.2	2.2141	0.000859504	GO:0006769(BP:nicotinamide metabolic process);GO:0009410(BP:response to xenobiotic stimulus);GO:0010243(BP:response to organonitrogen compound);GO:0031100(BP:animal organ regeneration);GO:0032259(BP:methylation);GO:0034356(BP:NAD biosynthesis via nicotinamide riboside salvage pathway);GO:0045722(BP:positive regulation of gluconeogenesis);GO:0090312(BP:positive regulation of protein deacetylation)…	hsa:4837(NNMT)	hsa00760(Nicotinate and nicotinamide metabolism)	Cytoplasmic	PF01234(NNMT/PNMT/TEMT family)
Q9Y6C9	Mitochondrial carrier homolog 2	MTCH2	Q9Y6C9	Q9Y6C9;Q53G34	MTCH2	Mitochondrial carrier homolog 2	MTCH2_HUMAN	16	80489.2	80074.6	80281.9	36641.7	35880.7	36261.2	2.21399	9.68749e-05	GO:0010635(BP:regulation of mitochondrial fusion);GO:0043065(BP:positive regulation of apoptotic process);GO:0045040(BP:protein insertion into mitochondrial outer membrane);GO:0055088(BP:lipid homeostasis);GO:0070585(BP:protein localization to mitochondrion);GO:2000738(BP:positive regulation of stem cell differentiation);GO:0005634(CC:nucleus);GO:0005739(CC:mitochondrion);GO:0005741(CC:mitochondr…	hsa:23788		PlasmaMembrane	PF00153(Mitochondrial carrier protein)
P83731	Large ribosomal subunit protein eL24	RPL24	P83731	P83731;V9HW01;C9JNW5;A0A994J4A5;C9JXB8	RPL24	Large ribosomal subunit protein eL24	RL24_HUMAN	9	123040	119871	121456	54911.2	54939.3	54925.2	2.21129	0.000566775	GO:0000027(BP:ribosomal large subunit assembly);GO:0002181(BP:cytoplasmic translation);GO:0006412(BP:translation);GO:0010458(BP:exit from mitosis);GO:0021554(BP:optic nerve development);GO:0031290(BP:retinal ganglion cell axon guidance);GO:0060041(BP:retina development in camera-type eye);GO:0005737(CC:cytoplasm);GO:0005783(CC:endoplasmic reticulum);GO:0005829(CC:cytosol);GO:0016020(CC:membrane);…	hsa:6152(RPL24)	hsa03010(Ribosome);hsa05171(Coronavirus disease - COVID-19)	Nuclear	PF01246(Ribosomal protein L24e)
P62244	Small ribosomal subunit protein uS8	RPS15A	P62244	P62244;B2R4W8;I3L3P7;A8K7H3;H3BVC7	RPS15A	Small ribosomal subunit protein uS8	RS15A_HUMAN	15	329882	341720	335801	151136	152627	151882	2.21094	0.00105049	GO:0002181(BP:cytoplasmic translation);GO:0006412(BP:translation);GO:0008284(BP:positive regulation of cell population proliferation);GO:0009615(BP:response to virus);GO:0042274(BP:ribosomal small subunit biogenesis);GO:0045787(BP:positive regulation of cell cycle);GO:0005654(CC:nucleoplasm);GO:0005730(CC:nucleolus);GO:0005737(CC:cytoplasm);GO:0005829(CC:cytosol);GO:0016020(CC:membrane);GO:002262…	hsa:6210(RPS15A)	hsa03010(Ribosome);hsa05171(Coronavirus disease - COVID-19)	Cytoplasmic;Mitochondrial;Nuclear	PF00410(Ribosomal protein S8)
P55060	Exportin-2	CSE1L	P55060	P55060;A0A384NKW7;B4DM67;B4DS32;B4DUC5	CSE1L	Exportin-2	XPO2_HUMAN	43	160408	156790	158599	72988.4	70644.6	71816.5	2.20839	0.000616307	GO:0006606(BP:protein import into nucleus);GO:0006611(BP:protein export from nucleus);GO:0005634(CC:nucleus);GO:0005635(CC:nuclear envelope);GO:0005654(CC:nucleoplasm);GO:0005737(CC:cytoplasm);GO:0005829(CC:cytosol);GO:0016020(CC:membrane);GO:0070062(CC:extracellular exosome);GO:0005049(MF:nuclear export signal receptor activity);GO:0031267(MF:small GTPase binding)	hsa:1434(CSE1L)	hsa03013(Nucleocytoplasmic transport);hsa05132(Salmonella infection)	PlasmaMembrane;Cytoplasmic;Nuclear	PF03378(CAS/CSE protein, C-terminus);PF03810(Importin-beta N-terminal domain);PF08506(Cse1)
P85037	Forkhead box protein K1	FOXK1	P85037	P85037;B4DY33;A4D1Z4;B3KV39	FOXK1	Forkhead box protein K1	FOXK1_HUMAN	15	99638.7	83347.7	91493.2	38839.2	44100.9	41470.1	2.20625	0.0280547	GO:0001678(BP:cellular glucose homeostasis);GO:0006357(BP:regulation of transcription by RNA polymerase II);GO:0007517(BP:muscle organ development);GO:0010507(BP:negative regulation of autophagy);GO:0010906(BP:regulation of glucose metabolic process);GO:0030154(BP:cell differentiation);GO:0042594(BP:response to starvation);GO:0045892(BP:negative regulation of transcription, DNA-templated);GO:0045…	hsa:221937(FOXK1)	hsa03083(Polycomb repressive complex)	Nuclear	PF00498(FHA domain);PF00250(Forkhead domain)
P61247	Small ribosomal subunit protein eS1	RPS3A	P61247	P61247;E9PFI5;Q6NXR8;A8K4W0;B7Z3M5;H0Y8L7;H0Y9Y4;D6RI02	RPS3A	Small ribosomal subunit protein eS1	RS3A_HUMAN	37	411330	439205	425268	184942	200585	192764	2.20616	0.00469187	GO:0002181(BP:cytoplasmic translation);GO:0006412(BP:translation);GO:0006413(BP:translational initiation);GO:0030154(BP:cell differentiation);GO:0042274(BP:ribosomal small subunit biogenesis);GO:0043066(BP:negative regulation of apoptotic process);GO:0005634(CC:nucleus);GO:0005654(CC:nucleoplasm);GO:0005730(CC:nucleolus);GO:0005737(CC:cytoplasm);GO:0005783(CC:endoplasmic reticulum);GO:0005829(CC:…	hsa:6189(RPS3A)	hsa03010(Ribosome);hsa05171(Coronavirus disease - COVID-19)	Cytoplasmic	PF01015(Ribosomal S3Ae family)
Q8IUE6	Histone H2A type 2-B	H2AC21	Q8IUE6	P0C0S8;Q16777;Q6FI13;Q8IUE6;Q93077;Q96KK5;Q96QV6;Q99878;Q9BTM1;A4FTV9;A3KPC7;B2R5B3;B4E0B3;V9GZN0	H2AC21	Histone H2A type 2-B	H2A2B_HUMAN	2	1169160	1026600	1097880	588763	411339	500051	2.19554	0.0343781	GO:0000786(CC:nucleosome);GO:0005634(CC:nucleus);GO:0070062(CC:extracellular exosome);GO:0003677(MF:DNA binding);GO:0030527(MF:structural constituent of chromatin);GO:0046982(MF:protein heterodimerization activity)	hsa:317772(H2AC21)	hsa03082(ATP-dependent chromatin remodeling);hsa04217(Necroptosis);hsa04613(Neutrophil extracellular trap formation);hsa05322(Systemic lupus erythematosus);hsa05034(Alcoholism)	Nuclear	PF16211(C-terminus of histone H2A);PF00125(Core histone H2A/H2B/H3/H4)
P55011	Solute carrier family 12 member 2	SLC12A2	P55011	P55011;G3XAL9;Q53ZR1	SLC12A2	Solute carrier family 12 member 2	S12A2_HUMAN	51	106615	105895	106255	49617.3	47264.6	48440.9	2.1935	0.000452472	GO:0006811(BP:ion transport);GO:0006883(BP:cellular sodium ion homeostasis);GO:0006884(BP:cell volume homeostasis);GO:0006972(BP:hyperosmotic response);GO:0007214(BP:gamma-aminobutyric acid signaling pathway);GO:0010818(BP:T cell chemotaxis);GO:0030007(BP:cellular potassium ion homeostasis);GO:0030321(BP:transepithelial chloride transport);GO:0030644(BP:cellular chloride ion homeostasis);GO:00356…	hsa:6558(SLC12A2)	hsa04970(Salivary secretion);hsa04972(Pancreatic secretion);hsa05110(Vibrio cholerae infection)	PlasmaMembrane	PF08403(Amino acid permease N-terminal);PF03522(Solute carrier family 12);PF00324(Amino acid permease)
P62888	Large ribosomal subunit protein eL30	RPL30	P62888	P62888;E5RI99;A0A0B4J213;A0A0C4DH44	RPL30	Large ribosomal subunit protein eL30	RL30_HUMAN	13	334098	341947	338022	151097	158199	154648	2.18575	0.000831981	GO:0002181(BP:cytoplasmic translation);GO:0006412(BP:translation);GO:0031640(BP:killing of cells of another organism);GO:0050829(BP:defense response to Gram-negative bacterium);GO:0061844(BP:antimicrobial humoral immune response mediated by antimicrobial peptide);GO:0005634(CC:nucleus);GO:0005737(CC:cytoplasm);GO:0005829(CC:cytosol);GO:0005925(CC:focal adhesion);GO:0014069(CC:postsynaptic density…	hsa:6156(RPL30)	hsa03010(Ribosome);hsa05171(Coronavirus disease - COVID-19)	Mitochondrial	PF01248(Ribosomal protein L7Ae/L30e/S12e/Gadd45 family)
P22392	Nucleoside diphosphate kinase B	NME2	P22392	P22392;O60361;Q32Q12;Q6FHN3	NME2	Nucleoside diphosphate kinase B	NDKB_HUMAN	11	570049	566831	568440	260337	260371	260354	2.18333	2.72771e-05	GO:0006183(BP:GTP biosynthetic process);GO:0006228(BP:UTP biosynthetic process);GO:0006241(BP:CTP biosynthetic process);GO:0007155(BP:cell adhesion);GO:0007229(BP:integrin-mediated signaling pathway);GO:0009142(BP:nucleoside triphosphate biosynthetic process);GO:0042981(BP:regulation of apoptotic process);GO:0043066(BP:negative regulation of apoptotic process);GO:0045618(BP:positive regulation of…	hsa:4831(NME2)	hsa01232(Nucleotide metabolism);hsa01240(Biosynthesis of cofactors);hsa00230(Purine metabolism);hsa00240(Pyrimidine metabolism);hsa00983(Drug metabolism - other enzymes)	Cytoplasmic	PF00334(Nucleoside diphosphate kinase)
P26368	Splicing factor U2AF 65 kDa subunit	U2AF2	P26368	P26368;B5BU25;K7ELP8	U2AF2	Splicing factor U2AF 65 kDa subunit	U2AF2_HUMAN	15	135235	144884	140060	60541	67825.6	64183.3	2.18218	0.00628741	GO:0000398(BP:mRNA splicing, via spliceosome);GO:0006397(BP:mRNA processing);GO:0031397(BP:negative regulation of protein ubiquitination);GO:0033120(BP:positive regulation of RNA splicing);GO:0048025(BP:negative regulation of mRNA splicing, via spliceosome);GO:0000243(CC:commitment complex);GO:0005634(CC:nucleus);GO:0005654(CC:nucleoplasm);GO:0005681(CC:spliceosomal complex);GO:0016607(CC:nuclear…	hsa:11338(U2AF2)	hsa03040(Spliceosome)	Nuclear	PF00076(RNA recognition motif)
Q13619	Cullin-4A	CUL4A	Q13619	Q13619;Q13620;A0A669KAX4;A0A7P0T954;A0A7P0T9L3;A0A7P0TAQ3;A0A804CL36;K4DI93;A0A0A0MR50;A0A7P0T8P8;A0A7P0T9C8;A0A7P0T9D0;B2RBV7;B4DKT2	CUL4A	Cullin-4A	CUL4A_HUMAN	21	36634.6	35543.5	36089.1	17537.6	15554	16545.8	2.18116	0.00333792	GO:0000082(BP:G1/S transition of mitotic cell cycle);GO:0001701(BP:in utero embryonic development);GO:0006281(BP:DNA repair);GO:0006974(BP:cellular response to DNA damage stimulus);GO:0007283(BP:spermatogenesis);GO:0008283(BP:cell population proliferation);GO:0008284(BP:positive regulation of cell population proliferation);GO:0016567(BP:protein ubiquitination);GO:0030097(BP:hemopoiesis);GO:003085…	hsa:8451(CUL4A)	hsa04120(Ubiquitin mediated proteolysis);hsa03420(Nucleotide excision repair);hsa05170(Human immunodeficiency virus 1 infection)	Cytoplasmic;Nuclear	PF00888(Cullin family);PF10557(Cullin protein neddylation domain)
Q03154	Aminoacylase-1	ACY1	Q03154	Q03154;A0A1B0GU86;A0A1B0GW23;B4DNW0;C9JMV9;V9HWA0	ACY1	Aminoacylase-1	ACY1_HUMAN	22	83082.4	78167.7	80625.1	37162.7	36798.1	36980.4	2.18021	0.00317238	GO:0006520(BP:cellular amino acid metabolic process);GO:0005829(CC:cytosol);GO:0070062(CC:extracellular exosome);GO:0004046(MF:aminoacylase activity);GO:0042802(MF:identical protein binding);GO:0046872(MF:metal ion binding)	hsa:95(ACY1)	hsa00220(Arginine biosynthesis)	Cytoplasmic	PF07687(Peptidase dimerisation domain);PF01546(Peptidase family M20/M25/M40)
O95602	DNA-directed RNA polymerase I subunit RPA1	POLR1A	O95602	O95602;B7Z284;B7Z8X7;B7ZKR9;B9ZVN9;Q53T12;Q96AG9;Q9H6T2	POLR1A	DNA-directed RNA polymerase I subunit RPA1	RPA1_HUMAN	9	32805.1	34913.6	33859.3	19349.6	11777.7	15563.6	2.17554	0.0431747	GO:1904750(BP:negative regulation of protein localization to nucleolus);GO:0005654(CC:nucleoplasm);GO:0005694(CC:chromosome);GO:0005736(CC:RNA polymerase I complex);GO:0001054(MF:RNA polymerase I activity);GO:0003677(MF:DNA binding);GO:0003682(MF:chromatin binding);GO:0046872(MF:metal ion binding)	hsa:25885(POLR1A)	hsa03020(RNA polymerase)	Nuclear	PF04997(RNA polymerase Rpb1, domain 1);PF04983(RNA polymerase Rpb1, domain 3);PF04998(RNA polymerase Rpb1, domain 5);PF00623(RNA polymerase Rpb1, domain 2);PF05000(RNA polymerase Rpb1, domain 4)
Q9BSE5	Guanidino acid hydrolase, mitochondrial	AGMAT	Q9BSE5	Q9BSE5	AGMAT	Guanidino acid hydrolase, mitochondrial	GDAH_HUMAN	19	50888.8	48222.4	49555.6	23404.3	22198.5	22801.4	2.17336	0.00297764	GO:0000050(BP:urea cycle);GO:0033389(BP:putrescine biosynthetic process from arginine, using agmatinase);GO:0097055(BP:agmatine biosynthetic process);GO:0005739(CC:mitochondrion);GO:0004053(MF:arginase activity);GO:0008783(MF:agmatinase activity);GO:0046872(MF:metal ion binding);GO:0047971(MF:guanidinobutyrase activity);GO:0047972(MF:guanidinopropionase activity)	hsa:79814(AGMAT)	hsa00330(Arginine and proline metabolism)	Mitochondrial;	PF00491(Arginase family)
Q9NZJ9	Diphosphoinositol polyphosphate phosphohydrolase 2	NUDT4	Q9NZJ9	Q9NZJ9;A0A024RBG1;B2RE29	NUDT4	Diphosphoinositol polyphosphate phosphohydrolase 2	NUDT4_HUMAN	4	38542.3	39450.2	38996.2	17735.4	18245.6	17990.5	2.1676	0.000613943	GO:0019722(BP:calcium-mediated signaling);GO:0019935(BP:cyclic-nucleotide-mediated signaling);GO:0035556(BP:intracellular signal transduction);GO:0071543(BP:diphosphoinositol polyphosphate metabolic process);GO:1901907(BP:diadenosine pentaphosphate catabolic process);GO:1901909(BP:diadenosine hexaphosphate catabolic process);GO:1901911(BP:adenosine 5'-(hexahydrogen pentaphosphate) catabolic proce…	hsa:11163		Cytoplasmic;Nuclear	PF00293(NUDIX domain)
Q86W42	THO complex subunit 6 homolog	THOC6	Q86W42	Q86W42	THOC6	THO complex subunit 6 homolog	THOC6_HUMAN	3	16767.8	15175.5	15971.6	5638.21	9136.12	7387.16	2.16208	0.0466318	GO:0006397(BP:mRNA processing);GO:0006406(BP:mRNA export from nucleus);GO:0006915(BP:apoptotic process);GO:0007417(BP:central nervous system development);GO:0008380(BP:RNA splicing);GO:0043066(BP:negative regulation of apoptotic process);GO:0046784(BP:viral mRNA export from host cell nucleus);GO:0000346(CC:transcription export complex);GO:0000347(CC:THO complex);GO:0000445(CC:THO complex part of …	hsa:79228(THOC6)	hsa03013(Nucleocytoplasmic transport)	Extracellular	PF00400(WD domain, G-beta repeat)
P67809	Y-box-binding protein 1	YBX1	P67809	P16989;P67809;Q9Y2T7;H0Y449;A0A0D9SEI8;A0A384MDP4;B2RCC2;Q59EB5;Q59HE1;Q6PKI6;Q7KZ24	YBX1	Y-box-binding protein 1	YBOX1_HUMAN	18	257321	260239	258780	117440	122110	119775	2.16055	0.000392107	GO:0006355(BP:regulation of transcription, DNA-templated);GO:0006397(BP:mRNA processing);GO:0008380(BP:RNA splicing);GO:0008544(BP:epidermis development);GO:0010468(BP:regulation of gene expression);GO:0017148(BP:negative regulation of translation);GO:0045944(BP:positive regulation of transcription by RNA polymerase II);GO:0048255(BP:mRNA stabilization);GO:0048598(BP:embryonic morphogenesis);GO:0…	hsa:4904		Nuclear	PF00313('Cold-shock' DNA-binding domain)
P53801	Pituitary tumor-transforming gene 1 protein-interacting protein	PTTG1IP	P53801	P53801;A8K274;A8MZH8;B4DPZ0	PTTG1IP	Pituitary tumor-transforming gene 1 protein-interacting protein	PTTG_HUMAN	2	34712.3	43148.5	38930.4	16379.8	19673.3	18026.5	2.15961	0.0438594	GO:0006606(BP:protein import into nucleus);GO:0031398(BP:positive regulation of protein ubiquitination);GO:0043518(BP:negative regulation of DNA damage response, signal transduction by p53 class mediator);GO:1902254(BP:negative regulation of intrinsic apoptotic signaling pathway by p53 class mediator);GO:0005634(CC:nucleus);GO:0005654(CC:nucleoplasm);GO:0005737(CC:cytoplasm);GO:0016020(CC:membran…	hsa:754		Extracellular
Q9Y6E2	eIF5-mimic protein 1	BZW2	Q9Y6E2	Q9Y6E2;B3KM68;B5MCE7;B5MCH7;B7Z4K8;E7ETZ4;E9PFD4;Q75MG1	BZW2	eIF5-mimic protein 1	5MP1_HUMAN	15	71685.1	74520.8	73102.9	32772.5	34935.6	33854.1	2.15936	0.00205796	GO:0006446(BP:regulation of translational initiation);GO:0005737(CC:cytoplasm);GO:0016020(CC:membrane);GO:0045296(MF:cadherin binding)	hsa:28969		Cytoplasmic	PF02020(eIF4-gamma/eIF5/eIF2-epsilon)
P62241	Small ribosomal subunit protein eS8	RPS8	P62241	P62241;Q5JR94;Q5JR95	RPS8	Small ribosomal subunit protein eS8	RS8_HUMAN	17	313986	309582	311784	140141	148703	144422	2.15884	0.000826384	GO:0000462(BP:maturation of SSU-rRNA from tricistronic rRNA transcript (SSU-rRNA, 5.8S rRNA, LSU-rRNA));GO:0002181(BP:cytoplasmic translation);GO:0006412(BP:translation);GO:0042274(BP:ribosomal small subunit biogenesis);GO:0005634(CC:nucleus);GO:0005654(CC:nucleoplasm);GO:0005730(CC:nucleolus);GO:0005737(CC:cytoplasm);GO:0005783(CC:endoplasmic reticulum);GO:0005829(CC:cytosol);GO:0005925(CC:focal…	hsa:6202(RPS8)	hsa03010(Ribosome);hsa05171(Coronavirus disease - COVID-19)	Nuclear	PF01201(Ribosomal protein S8e)
Q9NPA8	Transcription and mRNA export factor ENY2	ENY2	Q9NPA8	Q9NPA8	ENY2	Transcription and mRNA export factor ENY2	ENY2_HUMAN	4	41902.3	49042.9	45472.6	24144.6	18002.9	21073.8	2.15778	0.0352931	GO:0006282(BP:regulation of DNA repair);GO:0006325(BP:chromatin organization);GO:0006357(BP:regulation of transcription by RNA polymerase II);GO:0006368(BP:transcription elongation from RNA polymerase II promoter);GO:0015031(BP:protein transport);GO:0016973(BP:poly(A)+ mRNA export from nucleus);GO:0043484(BP:regulation of RNA splicing);GO:0045893(BP:positive regulation of transcription, DNA-templ…	hsa:56943		Cytoplasmic;Mitochondrial	PF10163(Transcription factor e(y)2)
Q16270	Insulin-like growth factor-binding protein 7	IGFBP7	Q16270	Q16270	IGFBP7	Insulin-like growth factor-binding protein 7	IBP7_HUMAN	14	143872	128404	136138	67203.4	59412.9	63308.2	2.1504	0.0138446	GO:0001558(BP:regulation of cell growth);GO:0007155(BP:cell adhesion);GO:0007566(BP:embryo implantation);GO:0008285(BP:negative regulation of cell population proliferation);GO:0009966(BP:regulation of signal transduction);GO:0032526(BP:response to retinoic acid);GO:0032870(BP:cellular response to hormone stimulus);GO:0050810(BP:regulation of steroid biosynthetic process);GO:0051414(BP:response to…	hsa:3490		Extracellular	PF00219(Insulin-like growth factor binding protein);PF07648(Kazal-type serine protease inhibitor domain);PF07679(Immunoglobulin I-set domain)
P82932	Small ribosomal subunit protein bS6m	MRPS6	P82932	P82932	MRPS6	Small ribosomal subunit protein bS6m	RT06_HUMAN	8	63002.5	66618.4	64810.4	30057.6	30238	30147.8	2.14976	0.00271617	GO:0006412(BP:translation);GO:0032543(BP:mitochondrial translation);GO:0005739(CC:mitochondrion);GO:0005743(CC:mitochondrial inner membrane);GO:0005763(CC:mitochondrial small ribosomal subunit);GO:0015935(CC:small ribosomal subunit);GO:0003735(MF:structural constituent of ribosome);GO:0070181(MF:small ribosomal subunit rRNA binding)	hsa:64968(MRPS6)	hsa03010(Ribosome)	Mitochondrial	PF01250(Ribosomal protein S6)
Q9Y530	ADP-ribose glycohydrolase OARD1	OARD1	Q9Y530	Q9Y530;C9IZY1;C9J5P1;C9JA90;C9JNE2	OARD1	ADP-ribose glycohydrolase OARD1	OARD1_HUMAN	4	24019	26573.9	25296.5	9320.46	14249.4	11784.9	2.14651	0.0397106	GO:0006974(BP:cellular response to DNA damage stimulus);GO:0042278(BP:purine nucleoside metabolic process);GO:0051725(BP:protein de-ADP-ribosylation);GO:0140291(BP:peptidyl-glutamate ADP-deribosylation);GO:0005654(CC:nucleoplasm);GO:0005730(CC:nucleolus);GO:0090734(CC:site of DNA damage);GO:0001883(MF:purine nucleoside binding);GO:0061463(MF:O-acetyl-ADP-ribose deacetylase activity);GO:0140293(MF…	hsa:221443		Nuclear	PF01661(Macro domain)
Q9UL26	Ras-related protein Rab-22A	RAB22A	Q9UL26	Q13636;Q9UL26;J3QR51;Q53EY4	RAB22A	Ras-related protein Rab-22A	RB22A_HUMAN	8	33236.8	38398.8	35817.8	15812.5	17684.3	16748.4	2.13858	0.0201047	GO:0006886(BP:intracellular protein transport);GO:0006897(BP:endocytosis);GO:0007032(BP:endosome organization);GO:0097494(BP:regulation of vesicle size);GO:0001726(CC:ruffle);GO:0005769(CC:early endosome);GO:0005770(CC:late endosome);GO:0005886(CC:plasma membrane);GO:0010008(CC:endosome membrane);GO:0012505(CC:endomembrane system);GO:0015629(CC:actin cytoskeleton);GO:0030670(CC:phagocytic vesicle…	hsa:57403(RAB22A)	hsa04144(Endocytosis)	Cytoplasmic;Mitochondrial	PF00071(Ras family)
P46778	Large ribosomal subunit protein eL21	RPL21	P46778	P46778;M0R181;Q6IAX2;G3V1B3;Q59GK9	RPL21	Large ribosomal subunit protein eL21	RL21_HUMAN	11	128710	132530	130620	55829.2	66627	61228.1	2.13333	0.00674212	GO:0002181(BP:cytoplasmic translation);GO:0006412(BP:translation);GO:0005737(CC:cytoplasm);GO:0005783(CC:endoplasmic reticulum);GO:0005829(CC:cytosol);GO:0016020(CC:membrane);GO:0022625(CC:cytosolic large ribosomal subunit);GO:0022626(CC:cytosolic ribosome);GO:0003723(MF:RNA binding);GO:0003735(MF:structural constituent of ribosome)	hsa:6144(RPL21)	hsa03010(Ribosome);hsa05171(Coronavirus disease - COVID-19)	Cytoplasmic;Mitochondrial	PF01157(Ribosomal protein L21e)
P46781	Small ribosomal subunit protein uS4	RPS9	P46781	P46781;A8MXK4;B5MCT8;C9JM19;F2Z3C0;B7Z732	RPS9	Small ribosomal subunit protein uS4	RS9_HUMAN	23	417614	441099	429356	206484	196133	201308	2.13283	0.00315145	GO:0002181(BP:cytoplasmic translation);GO:0006412(BP:translation);GO:0008284(BP:positive regulation of cell population proliferation);GO:0042274(BP:ribosomal small subunit biogenesis);GO:0005634(CC:nucleus);GO:0005654(CC:nucleoplasm);GO:0005730(CC:nucleolus);GO:0005737(CC:cytoplasm);GO:0005829(CC:cytosol);GO:0005840(CC:ribosome);GO:0005925(CC:focal adhesion);GO:0016020(CC:membrane);GO:0022626(CC:…	hsa:6203(RPS9)	hsa03010(Ribosome);hsa05171(Coronavirus disease - COVID-19)	Nuclear	PF01479(S4 domain);PF00163(Ribosomal protein S4/S9 N-terminal domain)
Q12805	EGF-containing fibulin-like extracellular matrix protein 1	EFEMP1	Q12805	Q12805;A0A0S2Z3V1;A0A0S2Z4F1;A0A0U1RQV3;A8KAJ3;B2R6M6;B3KS53;B4DWH0;Q53TA7;Q59G97	EFEMP1	EGF-containing fibulin-like extracellular matrix protein 1	FBLN3_HUMAN	26	126045	126860	126452	54949.6	63657.9	59303.8	2.13229	0.00421469	GO:0006355(BP:regulation of transcription, DNA-templated);GO:0007173(BP:epidermal growth factor receptor signaling pathway);GO:0007601(BP:visual perception);GO:0018108(BP:peptidyl-tyrosine phosphorylation);GO:0032331(BP:negative regulation of chondrocyte differentiation);GO:0043010(BP:camera-type eye development);GO:0048048(BP:embryonic eye morphogenesis);GO:0048050(BP:post-embryonic eye morphoge…	hsa:2202		Extracellular	PF12662(Complement Clr-like EGF-like);PF07645(Calcium-binding EGF domain)
Q9Y5K8	V-type proton ATPase subunit D	ATP6V1D	Q9Y5K8	Q9Y5K8;G3V2S6;G3V2V6;H0YJH8;Q6PJ05;Q8N5Z9;Q9H3H0	ATP6V1D	V-type proton ATPase subunit D	VATD_HUMAN	4	42533.6	49588.8	46061.2	23023.7	20184	21603.8	2.13208	0.0233313	GO:0007035(BP:vacuolar acidification);GO:0007042(BP:lysosomal lumen acidification);GO:0016241(BP:regulation of macroautophagy);GO:0048388(BP:endosomal lumen acidification);GO:0051452(BP:intracellular pH reduction);GO:0060271(BP:cilium assembly);GO:0061512(BP:protein localization to cilium);GO:0061795(BP:Golgi lumen acidification);GO:0097401(BP:synaptic vesicle lumen acidification);GO:1902600(BP:p…	hsa:51382(ATP6V1D)	hsa00190(Oxidative phosphorylation);hsa04150(mTOR signaling pathway);hsa04145(Phagosome);hsa04966(Collecting duct acid secretion);hsa04721(Synaptic vesicle cycle);hsa05165(Human papillomavirus infection);hsa05110(Vibrio cholerae infection);hsa05120(Epithelial cell signaling in Helicobacter pylori infection);hsa05323(Rheumatoid arthritis)	Cytoplasmic;Mitochondrial;	PF01813(ATP synthase subunit D)
P26358	DNA (cytosine-5)-methyltransferase 1	DNMT1	P26358	P26358;A0A7I2V490;A0A7I2V5D0;A0A7I2V5F1;A0A7I2YQA8;A0A7I2YQQ0;I6L9H2;A0A7I2V311;A0A7I2V5F6;Q59FP7	DNMT1	DNA (cytosine-5)-methyltransferase 1	DNMT1_HUMAN	19	21086.7	20191.7	20639.2	10062.5	9310.9	9686.7	2.13067	0.0028346	GO:0000122(BP:negative regulation of transcription by RNA polymerase II);GO:0006346(BP:DNA methylation-dependent heterochromatin assembly);GO:0006351(BP:transcription, DNA-templated);GO:0010424(BP:DNA methylation on cytosine within a CG sequence);GO:0010628(BP:positive regulation of gene expression);GO:0010629(BP:negative regulation of gene expression);GO:0040029(BP:regulation of gene expression,…	hsa:1786(DNMT1)	hsa00270(Cysteine and methionine metabolism);hsa05206(MicroRNAs in cancer)	Nuclear	PF02008(CXXC zinc finger domain);PF12047(Cytosine specific DNA methyltransferase replication foci domain);PF00145(C-5 cytosine-specific DNA methylase);PF01426(BAH domain);PF06464(DMAP1-binding Domain)
P33993	DNA replication licensing factor MCM7	MCM7	P33993	P33993;A0A0S2Z4A5;B2RBA6;C6EMX8;A0A0S2Z441	MCM7	DNA replication licensing factor MCM7	MCM7_HUMAN	28	67719.1	62665.4	65192.2	35026.3	26213.6	30620	2.12908	0.0209116	GO:0000727(BP:double-strand break repair via break-induced replication);GO:0006260(BP:DNA replication);GO:0006268(BP:DNA unwinding involved in DNA replication);GO:0006270(BP:DNA replication initiation);GO:0006271(BP:DNA strand elongation involved in DNA replication);GO:0006974(BP:cellular response to DNA damage stimulus);GO:0007049(BP:cell cycle);GO:0008283(BP:cell population proliferation);GO:00…	hsa:4176(MCM7)	hsa03030(DNA replication);hsa04110(Cell cycle)	Cytoplasmic;Nuclear	PF17855(MCM AAA-lid domain);PF00493(MCM P-loop domain);PF14551(MCM N-terminal domain);PF17207(MCM OB domain)
Q9H9B4	Sideroflexin-1	SFXN1	Q9H9B4	Q9H9B4;D6RDG7;D6RFI0;S4R2X2	SFXN1	Sideroflexin-1	SFXN1_HUMAN	14	71459.5	70682.8	71071.1	35003.4	31949.8	33476.6	2.12301	0.00175145	GO:0006730(BP:one-carbon metabolic process);GO:0006826(BP:iron ion transport);GO:0015808(BP:L-alanine transport);GO:0015825(BP:L-serine transport);GO:0030218(BP:erythrocyte differentiation);GO:0140300(BP:serine import into mitochondrion);GO:0005739(CC:mitochondrion);GO:0005743(CC:mitochondrial inner membrane);GO:0015075(MF:ion transmembrane transporter activity);GO:0015180(MF:L-alanine transmembr…	hsa:94081		PlasmaMembrane	PF03820(Sideroflexins)
Q00839	Heterogeneous nuclear ribonucleoprotein U	HNRNPU	Q00839	Q00839;A0A1W2PP34;A0A1W2PP35;A0A1W2PPH7;A0A1W2PPL4;A0A1W2PPS1;A0A1W2PQ74;A0A1W2PQD4;A0A1W2PQL0;A0A1W2PRZ7;A0A1X7SBS1;A0A994J6V2;B3KX72;B4DLR3;Q5RI18;Q7Z4Q5;Q96BA7	HNRNPU	Heterogeneous nuclear ribonucleoprotein U	HNRPU_HUMAN	52	547364	559524	553444	266199	257394	261796	2.11402	0.000661811	GO:0000122(BP:negative regulation of transcription by RNA polymerase II);GO:0000381(BP:regulation of alternative mRNA splicing, via spliceosome);GO:0000398(BP:mRNA splicing, via spliceosome);GO:0001649(BP:osteoblast differentiation);GO:0006325(BP:chromatin organization);GO:0006396(BP:RNA processing);GO:0007049(BP:cell cycle);GO:0007346(BP:regulation of mitotic cell cycle);GO:0009048(BP:dosage com…	hsa:3192(HNRNPU)	hsa03040(Spliceosome)	Nuclear	PF00622(SPRY domain);PF02037(SAP domain);PF13671(AAA domain)
P05783	Keratin, type I cytoskeletal 18	KRT18	P05783	P05783;F8VZY9;B2RA03;I6L965	KRT18	Keratin, type I cytoskeletal 18	K1C18_HUMAN	79	2424090	2515290	2469690	1185840	1151050	1168445	2.11366	0.00140378	GO:0007049(BP:cell cycle);GO:0009653(BP:anatomical structure morphogenesis);GO:0033209(BP:tumor necrosis factor-mediated signaling pathway);GO:0043001(BP:Golgi to plasma membrane protein transport);GO:0043066(BP:negative regulation of apoptotic process);GO:0045104(BP:intermediate filament cytoskeleton organization);GO:0097191(BP:extrinsic apoptotic signaling pathway);GO:0097284(BP:hepatocyte apop…	hsa:3875(KRT18)	hsa04915(Estrogen signaling pathway);hsa05150(Staphylococcus aureus infection)	Cytoplasmic;	PF00038(Intermediate filament protein)
P78527	DNA-dependent protein kinase catalytic subunit	PRKDC	P78527	P78527;A0A8V8TMR1	PRKDC	DNA-dependent protein kinase catalytic subunit	PRKDC_HUMAN	194	240820	237384	239102	113085	113274	113180	2.11259	0.000186651	GO:0000460(BP:maturation of 5.8S rRNA);GO:0000723(BP:telomere maintenance);GO:0001756(BP:somitogenesis);GO:0001933(BP:negative regulation of protein phosphorylation);GO:0002218(BP:activation of innate immune response);GO:0002326(BP:B cell lineage commitment);GO:0002327(BP:immature B cell differentiation);GO:0002328(BP:pro-B cell differentiation);GO:0002360(BP:T cell lineage commitment);GO:0006302…	hsa:5591(PRKDC)	hsa03450(Non-homologous end-joining);hsa04110(Cell cycle)	Nuclear	PF08163(DNA-dependent protein kinase catalytic subunit, CC3);PF20500(DNA-PKcs, N-terminal);PF00454(Phosphatidylinositol 3- and 4-kinase);PF02259(FAT domain);PF02260(FATC domain);PF20502(DNA-dependent protein kinase catalytic subunit, CC1/2);PF19704(DNA-PKcs, CC5)
P49662	Caspase-4	CASP4	P49662	P49662;P51878;A0A7L9VVH0	CASP4	Caspase-4	CASP4_HUMAN	4	15926.6	14881.6	15404.1	6990.15	7608.74	7299.44	2.11031	0.00556584	GO:0006508(BP:proteolysis);GO:0006915(BP:apoptotic process);GO:0006954(BP:inflammatory response);GO:0016540(BP:protein autoprocessing);GO:0042742(BP:defense response to bacterium);GO:0042981(BP:regulation of apoptotic process);GO:0045087(BP:innate immune response);GO:0050727(BP:regulation of inflammatory response);GO:0050729(BP:positive regulation of inflammatory response);GO:0050830(BP:defense r…	hsa:837(CASP4)	hsa04613(Neutrophil extracellular trap formation);hsa04621(NOD-like receptor signaling pathway);hsa05130(Pathogenic Escherichia coli infection);hsa05132(Salmonella infection);hsa05131(Shigellosis)	Cytoplasmic;Nuclear	PF00656(Caspase domain);PF00619(Caspase recruitment domain)
Q9P2X0	Dolichol-phosphate mannosyltransferase subunit 3	DPM3	Q9P2X0	Q9P2X0;A0A140VJI4;B4DEH1;Q3SX58;Q6P184;Q86TM7	DPM3	Dolichol-phosphate mannosyltransferase subunit 3	DPM3_HUMAN	3	44633.5	36156.8	40395.2	20947.7	17400.2	19174	2.10677	0.0438174	GO:0005975(BP:carbohydrate metabolic process);GO:0006506(BP:GPI anchor biosynthetic process);GO:0018406(BP:protein C-linked glycosylation via 2'-alpha-mannosyl-L-tryptophan);GO:0019348(BP:dolichol metabolic process);GO:0031647(BP:regulation of protein stability);GO:0035268(BP:protein mannosylation);GO:0035269(BP:protein O-linked mannosylation);GO:0005783(CC:endoplasmic reticulum);GO:0005789(CC:en…	hsa:54344(DPM3)	hsa00510(N-Glycan biosynthesis)	Extracellular	PF08285(Dolichol-phosphate mannosyltransferase subunit 3 (DPM3))
P62701	Small ribosomal subunit protein eS4, X isoform	RPS4X	P62701	P62701;B2R491;Q8TD47;Q53HV1;Q96IR1	RPS4X	Small ribosomal subunit protein eS4, X isoform	RS4X_HUMAN	31	494757	513430	504094	232565	247128	239846	2.10173	0.00200167	GO:0002181(BP:cytoplasmic translation);GO:0006412(BP:translation);GO:0008284(BP:positive regulation of cell population proliferation);GO:0042274(BP:ribosomal small subunit biogenesis);GO:0045727(BP:positive regulation of translation);GO:0005654(CC:nucleoplasm);GO:0005730(CC:nucleolus);GO:0005829(CC:cytosol);GO:0005840(CC:ribosome);GO:0005844(CC:polysome);GO:0005925(CC:focal adhesion);GO:0015935(C…	hsa:6191(RPS4X)	hsa03010(Ribosome);hsa05171(Coronavirus disease - COVID-19)	Cytoplasmic;Mitochondrial	PF08071(RS4NT (NUC023) domain);PF00467(KOW motif);PF00900(Ribosomal family S4e);PF16121(40S ribosomal protein S4 C-terminus)
Q96I59	Probable asparagine--tRNA ligase, mitochondrial	NARS2	Q96I59	Q96I59;A0A8Q3SIK4;A0A8Q3WKF4;B3KPX5;H0YE96;A0A8Q3SHL5;A0A8Q3SHT5;A0A8Q3WKD2;A0A8Q3WKE5;A0A8Q3WKX6;B2RD66;Q9H5H1	NARS2	Probable asparagine--tRNA ligase, mitochondrial	SYNM_HUMAN	9	16182.9	17099.4	16641.2	7882.59	7971.26	7926.93	2.09932	0.00277958	GO:0006421(BP:asparaginyl-tRNA aminoacylation);GO:0005654(CC:nucleoplasm);GO:0005739(CC:mitochondrion);GO:0005759(CC:mitochondrial matrix);GO:0005829(CC:cytosol);GO:0003676(MF:nucleic acid binding);GO:0004816(MF:asparagine-tRNA ligase activity);GO:0005524(MF:ATP binding)	hsa:79731(NARS2)	hsa00970(Aminoacyl-tRNA biosynthesis)	Cytoplasmic	PF00152(tRNA synthetases class II (D, K and N));PF01336(OB-fold nucleic acid binding domain)
P39023	Large ribosomal subunit protein uL3	RPL3	P39023	P39023;B5MCW2;G5E9G0;H7C3M2;H7C422;Q49AJ9;Q8TBW1;Q96QL0;Q9BT63;Q9NY85	RPL3	Large ribosomal subunit protein uL3	RL3_HUMAN	32	164329	160879	162604	76144.3	78842.5	77493.4	2.09829	0.000661383	GO:0002181(BP:cytoplasmic translation);GO:0006412(BP:translation);GO:0071353(BP:cellular response to interleukin-4);GO:0005634(CC:nucleus);GO:0005730(CC:nucleolus);GO:0005737(CC:cytoplasm);GO:0005829(CC:cytosol);GO:0005925(CC:focal adhesion);GO:0022625(CC:cytosolic large ribosomal subunit);GO:0022626(CC:cytosolic ribosome);GO:0032991(CC:protein-containing complex);GO:0070062(CC:extracellular exos…	hsa:6122(RPL3)	hsa03010(Ribosome);hsa05171(Coronavirus disease - COVID-19)	Cytoplasmic	PF00297(Ribosomal protein L3)
Q8IYB3	Serine/arginine repetitive matrix protein 1	SRRM1	Q8IYB3	Q8IYB3;A0A0S2Z4W1;A0A0S2Z4Z6;A0A994J4Y3;A0A994J7H1;A0A994J7V4;A9Z1X7;B4DED5;B7Z7U0;M0R088	SRRM1	Serine/arginine repetitive matrix protein 1	SRRM1_HUMAN	13	40252.1	39859.4	40055.8	16702.5	21489.8	19096.2	2.09758	0.012877	GO:0000375(BP:RNA splicing, via transesterification reactions);GO:0000398(BP:mRNA splicing, via spliceosome);GO:0008380(BP:RNA splicing);GO:0048024(BP:regulation of mRNA splicing, via spliceosome);GO:0051179(BP:localization);GO:0005634(CC:nucleus);GO:0005654(CC:nucleoplasm);GO:0005681(CC:spliceosomal complex);GO:0005829(CC:cytosol);GO:0016363(CC:nuclear matrix);GO:0016607(CC:nuclear speck);GO:007…	hsa:10250(SRRM1)	hsa03013(Nucleocytoplasmic transport);hsa03015(mRNA surveillance pathway)	Nuclear	PF01480(PWI domain)
Q99873	Protein arginine N-methyltransferase 1	PRMT1	Q99873	Q99873;A0A3Q8AIR8;A0A3Q8AM27;A0A3Q8APW9;A0A3Q8APX7;A0A3Q8ATF5;A0A3Q8B022;A0A3S6H765;A0A3S6H7E9;A0A3S6H7G3;A0A3S6H7X4;A0A3S6H7Z6;A0A3S6H812;A0A3S6H8A6;B4DJ87;E9PIX6;E9PKG1;E9PNR9;E9PQ98;H0YDE4;Q5U8W9	PRMT1	Protein arginine N-methyltransferase 1	ANM1_HUMAN	18	43303.3	47369.6	45336.4	21240.6	22031.3	21636	2.09542	0.00755095	GO:0001701(BP:in utero embryonic development);GO:0006479(BP:protein methylation);GO:0007166(BP:cell surface receptor signaling pathway);GO:0008284(BP:positive regulation of cell population proliferation);GO:0008380(BP:RNA splicing);GO:0018216(BP:peptidyl-arginine methylation);GO:0019082(BP:viral protein processing);GO:0030510(BP:regulation of BMP signaling pathway);GO:0031175(BP:neuron projection…	hsa:3276(PRMT1)	hsa04068(FoxO signaling pathway);hsa04922(Glucagon signaling pathway)	Cytoplasmic	PF13649(Methyltransferase domain)
P15880	Small ribosomal subunit protein uS5	RPS2	P15880	P15880;A4D0Y7;H0YEN5;Q3KQT6;Q6IPX5;Q8J014;Q8N5L9;E9PQD7;O60249;Q8NI62;Q9BSW5	RPS2	Small ribosomal subunit protein uS5	RS2_HUMAN	24	438346	445988	442167	206626	217479	212052	2.08518	0.000830781	GO:0002181(BP:cytoplasmic translation);GO:0006412(BP:translation);GO:0051443(BP:positive regulation of ubiquitin-protein transferase activity);GO:0005634(CC:nucleus);GO:0005654(CC:nucleoplasm);GO:0005737(CC:cytoplasm);GO:0005829(CC:cytosol);GO:0005925(CC:focal adhesion);GO:0016020(CC:membrane);GO:0022626(CC:cytosolic ribosome);GO:0022627(CC:cytosolic small ribosomal subunit);GO:0070062(CC:extrace…	hsa:6187(RPS2)	hsa03010(Ribosome);hsa05171(Coronavirus disease - COVID-19)	Cytoplasmic;Mitochondrial	PF03719(Ribosomal protein S5, C-terminal domain);PF00333(Ribosomal protein S5, N-terminal domain)
Q96C01	Protein FAM136A	FAM136A	Q96C01	Q96C01;C9J2Y4;E7EQY1	FAM136A	Protein FAM136A	F136A_HUMAN	9	34544.8	34615	34579.9	17476.7	15702.6	16589.7	2.08443	0.00242615	GO:0005737(CC:cytoplasm)	hsa:84908		Extracellular	PF05811(Eukaryotic protein of unknown function (DUF842))
Q9H1E3	Nuclear ubiquitous casein and cyclin-dependent kinase substrate 1	NUCKS1	Q9H1E3	Q9H1E3;B4DTY3;Q6IA16	NUCKS1	Nuclear ubiquitous casein and cyclin-dependent kinase substrate 1	NUCKS_HUMAN	9	128786	131895	130340	68248.6	56905.2	62576.9	2.08289	0.00744762	GO:0000724(BP:double-strand break repair via homologous recombination);GO:0001678(BP:cellular glucose homeostasis);GO:0006275(BP:regulation of DNA replication);GO:0006325(BP:chromatin organization);GO:0031297(BP:replication fork processing);GO:0035822(BP:gene conversion);GO:0036297(BP:interstrand cross-link repair);GO:0043923(BP:positive regulation by host of viral transcription);GO:0044827(BP:mo…	hsa:64710		Nuclear
Q32P28	Prolyl 3-hydroxylase 1	P3H1	Q32P28	Q32P28;B4DNM8;H7C2W6	P3H1	Prolyl 3-hydroxylase 1	P3H1_HUMAN	19	35195.7	34658.6	34927.2	15072.7	18590.8	16831.8	2.07508	0.00953195	GO:0006457(BP:protein folding);GO:0008285(BP:negative regulation of cell population proliferation);GO:0010976(BP:positive regulation of neuron projection development);GO:0018126(BP:protein hydroxylation);GO:0032963(BP:collagen metabolic process);GO:0050708(BP:regulation of protein secretion);GO:0050821(BP:protein stabilization);GO:0060348(BP:bone development);GO:0061077(BP:chaperone-mediated prot…	hsa:64175		Cytoplasmic	PF13640(2OG-Fe(II) oxygenase superfamily)
Q7Z6Z7	E3 ubiquitin-protein ligase HUWE1	HUWE1	Q7Z6Z7	Q7Z6Z7;A0A994J483;B4DGF6;Q5H924;Q5H962	HUWE1	E3 ubiquitin-protein ligase HUWE1	HUWE1_HUMAN	89	102836	100222	101529	47696.3	50238.5	48967.4	2.0734	0.00120097	GO:0000209(BP:protein polyubiquitination);GO:0006284(BP:base-excision repair);GO:0006513(BP:protein monoubiquitination);GO:0007030(BP:Golgi organization);GO:0010637(BP:negative regulation of mitochondrial fusion);GO:0030154(BP:cell differentiation);GO:0031398(BP:positive regulation of protein ubiquitination);GO:0032922(BP:circadian regulation of gene expression);GO:0061025(BP:membrane fusion);GO:…	hsa:10075(HUWE1)	hsa04120(Ubiquitin mediated proteolysis);hsa04137(Mitophagy - animal)	Nuclear	PF00632(HECT-domain (ubiquitin-transferase));PF14377(Ubiquitin binding region);PF02825(WWE domain);PF06025(Domain of Unknown Function (DUF913));PF06012(Domain of Unknown Function (DUF908));PF00627(UBA/TS-N domain)
P62899	Large ribosomal subunit protein eL31	RPL31	P62899	P62899;B2R4C1;B7Z4C8;B7Z4E3;B8ZZK4;C9JU56;H7C2W9	RPL31	Large ribosomal subunit protein eL31	RL31_HUMAN	8	288115	291181	289648	147441	132101	139771	2.0723	0.00271245	GO:0002181(BP:cytoplasmic translation);GO:0006412(BP:translation);GO:0005737(CC:cytoplasm);GO:0005829(CC:cytosol);GO:0005925(CC:focal adhesion);GO:0016020(CC:membrane);GO:0022625(CC:cytosolic large ribosomal subunit);GO:0022626(CC:cytosolic ribosome);GO:0042788(CC:polysomal ribosome);GO:0070062(CC:extracellular exosome);GO:0003723(MF:RNA binding);GO:0003735(MF:structural constituent of ribosome)	hsa:6160(RPL31)	hsa03010(Ribosome);hsa05171(Coronavirus disease - COVID-19)	Nuclear	PF01198(Ribosomal protein L31e)
Q9NPJ3	Acyl-coenzyme A thioesterase 13	ACOT13	Q9NPJ3	Q9NPJ3	ACOT13	Acyl-coenzyme A thioesterase 13	ACO13_HUMAN	6	81572.7	93985.7	87779.2	47367.4	37448.2	42407.8	2.06988	0.0293195	GO:0006629(BP:lipid metabolic process);GO:0051289(BP:protein homotetramerization);GO:0120163(BP:negative regulation of cold-induced thermogenesis);GO:0005634(CC:nucleus);GO:0005759(CC:mitochondrial matrix);GO:0005819(CC:spindle);GO:0005829(CC:cytosol);GO:0016290(MF:palmitoyl-CoA hydrolase activity);GO:0046872(MF:metal ion binding);GO:0047617(MF:acyl-CoA hydrolase activity);GO:0102991(MF:myristoyl…	hsa:55856		Mitochondrial	PF03061(Thioesterase superfamily)
O60341	Lysine-specific histone demethylase 1A	KDM1A	O60341	O60341;A0A8I5KRB8;A0A8I5KSH0;A0A8I5KV76;A0A8I5KVZ4;A0A8I5KXU4;A0A8I5QJJ5;A0A8I5QKM3;A8K2R3;R4GMQ1;A0A8I5QJR3;A0A8I5KSI8;R4GMP9	KDM1A	Lysine-specific histone demethylase 1A	KDM1A_HUMAN	8	30170.5	36041.8	33106.2	14452.5	17689.8	16071.1	2.05997	0.0366128	GO:0000122(BP:negative regulation of transcription by RNA polymerase II);GO:0000380(BP:alternative mRNA splicing, via spliceosome);GO:0002052(BP:positive regulation of neuroblast proliferation);GO:0006357(BP:regulation of transcription by RNA polymerase II);GO:0006482(BP:protein demethylation);GO:0010569(BP:regulation of double-strand break repair via homologous recombination);GO:0010976(BP:posit…	hsa:23028(KDM1A)	hsa04714(Thermogenesis)	Cytoplasmic;Nuclear	PF01593(Flavin containing amine oxidoreductase);PF04433(SWIRM domain)
Q9NYK5	Large ribosomal subunit protein mL39	MRPL39	Q9NYK5	Q9NYK5;C9JG87	MRPL39	Large ribosomal subunit protein mL39	RM39_HUMAN	10	32926.2	27217.2	30071.7	14187.6	15019.5	14603.5	2.0592	0.0330631	GO:0032543(BP:mitochondrial translation);GO:0005739(CC:mitochondrion);GO:0005743(CC:mitochondrial inner membrane);GO:0005761(CC:mitochondrial ribosome);GO:0005762(CC:mitochondrial large ribosomal subunit);GO:0000166(MF:nucleotide binding);GO:0003723(MF:RNA binding)	hsa:54148		Cytoplasmic
P62306	Small nuclear ribonucleoprotein F	SNRPF	P62306	P62306	SNRPF	Small nuclear ribonucleoprotein F	RUXF_HUMAN	3	79065.7	76255.6	77660.6	39012.1	36444.2	37728.2	2.05843	0.00226413	GO:0000387(BP:spliceosomal snRNP assembly);GO:0000398(BP:mRNA splicing, via spliceosome);GO:0008380(BP:RNA splicing);GO:0036261(BP:7-methylguanosine cap hypermethylation);GO:1903241(BP:U2-type prespliceosome assembly);GO:0005634(CC:nucleus);GO:0005654(CC:nucleoplasm);GO:0005681(CC:spliceosomal complex);GO:0005682(CC:U5 snRNP);GO:0005683(CC:U7 snRNP);GO:0005685(CC:U1 snRNP);GO:0005686(CC:U2 snRNP)…	hsa:6636(SNRPF)	hsa03040(Spliceosome)	Nuclear	PF01423(LSM domain)
P37108	Signal recognition particle 14 kDa protein	SRP14	P37108	P37108;H0YLA2	SRP14	Signal recognition particle 14 kDa protein	SRP14_HUMAN	12	136748	129668	133208	65634.6	63948.3	64791.4	2.05595	0.00281715	GO:0006613(BP:cotranslational protein targeting to membrane);GO:0006614(BP:SRP-dependent cotranslational protein targeting to membrane);GO:0045047(BP:protein targeting to ER);GO:0005576(CC:extracellular region);GO:0005634(CC:nucleus);GO:0005737(CC:cytoplasm);GO:0005786(CC:signal recognition particle, endoplasmic reticulum targeting);GO:0005829(CC:cytosol);GO:0034774(CC:secretory granule lumen);GO…	hsa:6727(SRP14)	hsa03060(Protein export)	Cytoplasmic	PF02290(Signal recognition particle 14kD protein)
P15941	Mucin-1	MUC1	P15941	P15941;A0A087X0L2;A0A0A0MRB3;A0A0C4DGW3;A6ZIE4;B1AVQ7;A0A087WVJ0;A0A0A0MSH4;A0A384NPK6;A5YRU5;A5YRU8;A5YRV0;A5YRV2;A6ZID5;A6ZID6;A6ZID7;A6ZIE2;A6ZIE3;A6ZIE5;A6ZIE6;A6ZIE7;A6ZIF0;B4DWK6;B6ECA3;B6ECB3;Q7Z546;Q7Z549;V9GZ38	MUC1	Mucin-1	MUC1_HUMAN	6	89992.1	103832	96912.1	47640.2	46662.5	47151.3	2.05534	0.0188866	GO:0006977(BP:DNA damage response, signal transduction by p53 class mediator resulting in cell cycle arrest);GO:0006978(BP:DNA damage response, signal transduction by p53 class mediator resulting in transcription of p21 class mediator);GO:0010944(BP:negative regulation of transcription by competitive promoter binding);GO:0033629(BP:negative regulation of cell adhesion mediated by integrin);GO:003…	hsa:4582		Nuclear	PF01390(SEA domain)
Q9NR28	Diablo IAP-binding mitochondrial protein	DIABLO	Q9NR28	Q9NR28;A0A0S2Z5U7;A0A2U3TZH2;H7BZK7;Q502X2	DIABLO	Diablo IAP-binding mitochondrial protein	DBLOH_HUMAN	10	106480	108123	107302	52924.4	51563.5	52243.9	2.05386	0.00037516	GO:0006915(BP:apoptotic process);GO:0006919(BP:activation of cysteine-type endopeptidase activity involved in apoptotic process);GO:0008625(BP:extrinsic apoptotic signaling pathway via death domain receptors);GO:0008631(BP:intrinsic apoptotic signaling pathway in response to oxidative stress);GO:0008635(BP:activation of cysteine-type endopeptidase activity involved in apoptotic process by cytochr…	hsa:56616(DIABLO)	hsa04210(Apoptosis);hsa04215(Apoptosis - multiple species)	Extracellular;Mitochondrial	PF09057(Second Mitochondria-derived Activator of Caspases)
O60568	Multifunctional procollagen lysine hydroxylase and glycosyltransferase LH3	PLOD3	O60568	O60568;B4DMP0;B4DPX5;H7C2V1	PLOD3	Multifunctional procollagen lysine hydroxylase and glycosyltransferase LH3	PLOD3_HUMAN	27	108503	109278	108890	51437	54608.8	53022.9	2.05365	0.000852824	GO:0001701(BP:in utero embryonic development);GO:0001886(BP:endothelial cell morphogenesis);GO:0006493(BP:protein O-linked glycosylation);GO:0008104(BP:protein localization);GO:0017185(BP:peptidyl-lysine hydroxylation);GO:0021915(BP:neural tube development);GO:0030199(BP:collagen fibril organization);GO:0032963(BP:collagen metabolic process);GO:0042311(BP:vasodilation);GO:0046947(BP:hydroxylysine…	hsa:8985(PLOD3)	hsa00310(Lysine degradation);hsa00514(Other types of O-glycan biosynthesis)	Cytoplasmic	PF03171(2OG-Fe(II) oxygenase superfamily)
Q9HCC0	Methylcrotonoyl-CoA carboxylase beta chain, mitochondrial	MCCC2	Q9HCC0	Q9HCC0;A0A140VK29;A0A804HJ24;A0A804HJ31;A0A804HJ84;A0A804HJC1;A0A804HJL2;A0A804HKE8;A0A804HL02;A0A804HLJ9;A0A804HK37	MCCC2	Methylcrotonoyl-CoA carboxylase beta chain, mitochondrial	MCCB_HUMAN	30	111319	111393	111356	54511.7	53941.8	54226.8	2.05353	2.52968e-05	GO:0006552(BP:leucine catabolic process);GO:0009083(BP:branched-chain amino acid catabolic process);GO:0015936(BP:coenzyme A metabolic process);GO:0002169(CC:3-methylcrotonyl-CoA carboxylase complex, mitochondrial);GO:0005739(CC:mitochondrion);GO:0005759(CC:mitochondrial matrix);GO:0005829(CC:cytosol);GO:1905202(CC:methylcrotonoyl-CoA carboxylase complex);GO:0004485(MF:methylcrotonoyl-CoA carboxy…	hsa:64087(MCCC2)	hsa00280(Valine, leucine and isoleucine degradation)	Mitochondrial	PF01039(Carboxyl transferase domain)
P78347	General transcription factor II-I	GTF2I	P78347	P78347;A0A0A0VEB4;A0A1W6S962;A0A494C1K3;A0A8I5KVB5;A8K9W7;B4DH52;C9J6M0;Q499G6;X5D2J9;X5D7Q9;X5D939;X5DNP5;X5DR09	GTF2I	General transcription factor II-I	GTF2I_HUMAN	35	55138.5	63199.1	59168.8	29065.1	28562.9	28814	2.05347	0.0172408	GO:0006366(BP:transcription by RNA polymerase II);GO:0016525(BP:negative regulation of angiogenesis);GO:0045944(BP:positive regulation of transcription by RNA polymerase II);GO:0005634(CC:nucleus);GO:0005654(CC:nucleoplasm);GO:0005737(CC:cytoplasm);GO:0016020(CC:membrane);GO:0000981(MF:DNA-binding transcription factor activity, RNA polymerase II-specific);GO:0001228(MF:DNA-binding transcription a…	hsa:2969(GTF2I)	hsa03022(Basal transcription factors);hsa04022(cGMP-PKG signaling pathway)	Cytoplasmic;Nuclear	PF02946(GTF2I-like repeat)
Q92688	Acidic leucine-rich nuclear phosphoprotein 32 family member B	ANP32B	Q92688	Q92688;Q53F35	ANP32B	Acidic leucine-rich nuclear phosphoprotein 32 family member B	AN32B_HUMAN	13	119331	125481	122406	58285.4	60941.4	59613.4	2.05333	0.00283333	GO:0001944(BP:vasculature development);GO:0006334(BP:nucleosome assembly);GO:0006919(BP:activation of cysteine-type endopeptidase activity involved in apoptotic process);GO:0021591(BP:ventricular system development);GO:0042981(BP:regulation of apoptotic process);GO:0045596(BP:negative regulation of cell differentiation);GO:0046827(BP:positive regulation of protein export from nucleus);GO:0048839(…	hsa:10541		Nuclear	PF14580(Leucine-rich repeat)
P62304	Small nuclear ribonucleoprotein E	SNRPE	P62304	P62304	SNRPE	Small nuclear ribonucleoprotein E	RUXE_HUMAN	4	70521.1	67873.1	69197.1	34143.9	33270.5	33707.2	2.05289	0.00153961	GO:0000245(BP:spliceosomal complex assembly);GO:0000387(BP:spliceosomal snRNP assembly);GO:0000398(BP:mRNA splicing, via spliceosome);GO:0036261(BP:7-methylguanosine cap hypermethylation);GO:1903241(BP:U2-type prespliceosome assembly);GO:0005634(CC:nucleus);GO:0005654(CC:nucleoplasm);GO:0005681(CC:spliceosomal complex);GO:0005682(CC:U5 snRNP);GO:0005683(CC:U7 snRNP);GO:0005685(CC:U1 snRNP);GO:000…	hsa:6635(SNRPE)	hsa03040(Spliceosome)	Nuclear	PF01423(LSM domain)
Q02790	Peptidyl-prolyl cis-trans isomerase FKBP4	FKBP4	Q02790	Q02790;B2R9U2;H0YFG2	FKBP4	Peptidyl-prolyl cis-trans isomerase FKBP4	FKBP4_HUMAN	40	165746	178255	172000	80465.9	87296.1	83881	2.05053	0.00647632	GO:0006457(BP:protein folding);GO:0006463(BP:steroid hormone receptor complex assembly);GO:0006825(BP:copper ion transport);GO:0007566(BP:embryo implantation);GO:0010977(BP:negative regulation of neuron projection development);GO:0030521(BP:androgen receptor signaling pathway);GO:0030850(BP:prostate gland development);GO:0031111(BP:negative regulation of microtubule polymerization or depolymeriza…	hsa:2288(FKBP4)	hsa04915(Estrogen signaling pathway)	Cytoplasmic	PF00515(Tetratricopeptide repeat);PF07719(Tetratricopeptide repeat);PF00254(FKBP-type peptidyl-prolyl cis-trans isomerase)
P41250	Glycine--tRNA ligase	GARS1	P41250	P41250;A0A6Q8PGA8;A0A6Q8PGI6;A0A6Q8PGZ8;A0A6Q8PGW4;A0A6Q8PHH9	GARS1	Glycine--tRNA ligase	GARS_HUMAN	38	110709	113404	112056	57408	51950	54679	2.04935	0.00280188	GO:0006418(BP:tRNA aminoacylation for protein translation);GO:0015966(BP:diadenosine tetraphosphate biosynthetic process);GO:0070150(BP:mitochondrial glycyl-tRNA aminoacylation);GO:0005737(CC:cytoplasm);GO:0005739(CC:mitochondrion);GO:0005759(CC:mitochondrial matrix);GO:0005829(CC:cytosol);GO:0030141(CC:secretory granule);GO:0030424(CC:axon);GO:0070062(CC:extracellular exosome);GO:0004081(MF:bis(…	hsa:2617(GARS1)	hsa00970(Aminoacyl-tRNA biosynthesis)	Cytoplasmic;Mitochondrial	PF00587(tRNA synthetase class II core domain (G, H, P, S and T));PF03129(Anticodon binding domain);PF00458(WHEP-TRS domain)
P52815	Large ribosomal subunit protein bL12m	MRPL12	P52815	P52815;B4DLN1;Q96Q74	MRPL12	Large ribosomal subunit protein bL12m	RM12_HUMAN	5	90024.5	97252.3	93638.4	38670.2	52980.2	45825.2	2.04338	0.0269744	GO:0006390(BP:mitochondrial transcription);GO:0006412(BP:translation);GO:0032543(BP:mitochondrial translation);GO:0045893(BP:positive regulation of transcription, DNA-templated);GO:0005739(CC:mitochondrion);GO:0005743(CC:mitochondrial inner membrane);GO:0005759(CC:mitochondrial matrix);GO:0005762(CC:mitochondrial large ribosomal subunit);GO:0003723(MF:RNA binding);GO:0003729(MF:mRNA binding);GO:0…	hsa:6182(MRPL12)	hsa03010(Ribosome)	Mitochondrial	PF00542(Ribosomal protein L7/L12 C-terminal domain);PF16320(Ribosomal protein L7/L12 dimerisation domain)
P98095	Fibulin-2	FBLN2	P98095	P98095;Q86V58;B7Z6T9;B7Z9B8;Q9Y3V7	FBLN2	Fibulin-2	FBLN2_HUMAN	33	67805.8	63224.1	65514.9	30724.4	33447.7	32086	2.04185	0.00629543	GO:0010811(BP:positive regulation of cell-substrate adhesion);GO:0005576(CC:extracellular region);GO:0031012(CC:extracellular matrix);GO:0062023(CC:collagen-containing extracellular matrix);GO:1903561(CC:extracellular vesicle);GO:0005201(MF:extracellular matrix structural constituent);GO:0005509(MF:calcium ion binding);GO:0030023(MF:extracellular matrix constituent conferring elasticity);GO:00508…	hsa:2199(FBLN2)	hsa04820(Cytoskeleton in muscle cells)	Extracellular	PF14670(Coagulation Factor Xa inhibitory site);PF12662(Complement Clr-like EGF-like);PF07645(Calcium-binding EGF domain);PF01821(Anaphylotoxin-like domain)
Q9UM00	Calcium load-activated calcium channel	TMCO1	Q9UM00	Q9UM00;B7Z591;J3QQY2	TMCO1	Calcium load-activated calcium channel	TMCO1_HUMAN	4	38556.8	39075	38815.9	19376	18821.8	19098.9	2.03236	0.00036999	GO:0006983(BP:ER overload response);GO:0032469(BP:endoplasmic reticulum calcium ion homeostasis);GO:0070588(BP:calcium ion transmembrane transport);GO:0000139(CC:Golgi membrane);GO:0005783(CC:endoplasmic reticulum);GO:0005789(CC:endoplasmic reticulum membrane);GO:0005262(MF:calcium channel activity);GO:0043022(MF:ribosome binding);GO:0160063(NA:NA);GO:0160064(NA:NA)	hsa:54499		PlasmaMembrane;Mitochondrial	PF01956(Integral membrane protein EMC3/TMCO1-like)
P19525	Interferon-induced, double-stranded RNA-activated protein kinase	EIF2AK2	P19525	P19525;A0A7P0TAL9;A0A7P0TBA9;A0A7P0Z4M0;B7ZKK7;Q05CP4;Q6PK38;Q8IW76	EIF2AK2	Interferon-induced, double-stranded RNA-activated protein kinase	E2AK2_HUMAN	16	35622	34673.6	35147.8	18701.1	15893.9	17297.5	2.03196	0.0068183	GO:0001819(BP:positive regulation of cytokine production);GO:0006412(BP:translation);GO:0006468(BP:protein phosphorylation);GO:0008285(BP:negative regulation of cell population proliferation);GO:0009615(BP:response to virus);GO:0017148(BP:negative regulation of translation);GO:0030968(BP:endoplasmic reticulum unfolded protein response);GO:0032722(BP:positive regulation of chemokine production);GO…	hsa:5610(EIF2AK2)	hsa04217(Necroptosis);hsa05203(Viral carcinogenesis);hsa05160(Hepatitis C);hsa05171(Coronavirus disease - COVID-19);hsa05164(Influenza A);hsa05162(Measles);hsa05168(Herpes simplex virus 1 infection);hsa05167(Kaposi sarcoma-associated herpesvirus infection);hsa05169(Epstein-Barr virus infection);hsa05165(Human papillomavirus infection);hsa05010(Alzheimer disease)	Nuclear	PF00069(Protein kinase domain);PF00035(Double-stranded RNA binding motif)
P49207	Large ribosomal subunit protein eL34	RPL34	P49207	P49207	RPL34	Large ribosomal subunit protein eL34	RL34_HUMAN	7	181695	148129	164912	88490.8	74073.6	81282.2	2.02888	0.0445403	GO:0002181(BP:cytoplasmic translation);GO:0006412(BP:translation);GO:0005730(CC:nucleolus);GO:0005737(CC:cytoplasm);GO:0005783(CC:endoplasmic reticulum);GO:0005829(CC:cytosol);GO:0022625(CC:cytosolic large ribosomal subunit);GO:0022626(CC:cytosolic ribosome);GO:0045202(CC:synapse);GO:0070062(CC:extracellular exosome);GO:0003723(MF:RNA binding);GO:0003735(MF:structural constituent of ribosome);GO:…	hsa:6164(RPL34)	hsa03010(Ribosome);hsa05171(Coronavirus disease - COVID-19)	Mitochondrial;Nuclear	PF01199(Ribosomal protein L34e)
P62318	Small nuclear ribonucleoprotein Sm D3	SNRPD3	P62318	P62318;H3BT13	SNRPD3	Small nuclear ribonucleoprotein Sm D3	SMD3_HUMAN	5	165895	175342	170618	84323.2	83988.4	84155.8	2.02741	0.00297491	GO:0000387(BP:spliceosomal snRNP assembly);GO:0000398(BP:mRNA splicing, via spliceosome);GO:0006479(BP:protein methylation);GO:0008380(BP:RNA splicing);GO:0036261(BP:7-methylguanosine cap hypermethylation);GO:1903241(BP:U2-type prespliceosome assembly);GO:0000243(CC:commitment complex);GO:0005634(CC:nucleus);GO:0005654(CC:nucleoplasm);GO:0005681(CC:spliceosomal complex);GO:0005682(CC:U5 snRNP);GO…	hsa:6634(SNRPD3)	hsa03040(Spliceosome);hsa05322(Systemic lupus erythematosus)	Nuclear	PF01423(LSM domain)
Q13643	Four and a half LIM domains protein 3	FHL3	Q13643	Q13643;Q96C98;Q9P100	FHL3	Four and a half LIM domains protein 3	FHL3_HUMAN	7	31222.7	26206.6	28714.7	11951.2	16396.7	14174	2.02587	0.049229	GO:0007517(BP:muscle organ development);GO:0030036(BP:actin cytoskeleton organization);GO:0001725(CC:stress fiber);GO:0005634(CC:nucleus);GO:0005925(CC:focal adhesion);GO:0030018(CC:Z disc);GO:0003712(MF:transcription coregulator activity);GO:0003779(MF:actin binding);GO:0046872(MF:metal ion binding)	hsa:2275(FHL3)	hsa04820(Cytoskeleton in muscle cells)	Extracellular	PF00412(LIM domain)
P18621	Large ribosomal subunit protein uL22	RPL17	P18621	P18621;A0A087WWH0;A0A087WXM6;A0A087WY81;A0A0A6YYL6;J3KRB3;J3KRX5;J3KSJ0;J3QQT2;J3QS96	RPL17	Large ribosomal subunit protein uL22	RL17_HUMAN	18	372073	389974	381024	187632	188665	188148	2.02512	0.00215368	GO:0002181(BP:cytoplasmic translation);GO:0006412(BP:translation);GO:0005634(CC:nucleus);GO:0005737(CC:cytoplasm);GO:0005829(CC:cytosol);GO:0022625(CC:cytosolic large ribosomal subunit);GO:0022626(CC:cytosolic ribosome);GO:0003723(MF:RNA binding);GO:0003735(MF:structural constituent of ribosome)	hsa:6139(RPL17)	hsa03010(Ribosome);hsa05171(Coronavirus disease - COVID-19)	Mitochondrial;Nuclear	PF00237(Ribosomal protein L22p/L17e)
Q15113	Procollagen C-endopeptidase enhancer 1	PCOLCE	Q15113	Q15113;A4D2D2;B4DPJ4	PCOLCE	Procollagen C-endopeptidase enhancer 1	PCOC1_HUMAN	11	116995	125223	121109	56294.4	63351.4	59822.9	2.02446	0.00773036	GO:0006508(BP:proteolysis);GO:0032964(BP:collagen biosynthetic process);GO:0005576(CC:extracellular region);GO:0005615(CC:extracellular space);GO:0070062(CC:extracellular exosome);GO:0005518(MF:collagen binding);GO:0008201(MF:heparin binding);GO:0016504(MF:peptidase activator activity)	hsa:5118		Extracellular	PF01759(UNC-6/NTR/C345C module);PF00431(CUB domain)
O95967	EGF-containing fibulin-like extracellular matrix protein 2	EFEMP2	O95967	O95967;B2RCM5;E9PRU1;H0YET5;H0YEU0;Q59GI8;Q96TF5;Q9H3D5	EFEMP2	EGF-containing fibulin-like extracellular matrix protein 2	FBLN4_HUMAN	14	33979.8	30996.8	32488.3	17730.2	14377.9	16054	2.02368	0.0181334	GO:0035904(BP:aorta development);GO:0048251(BP:elastic fiber assembly);GO:0060414(BP:aorta smooth muscle tissue morphogenesis);GO:0097084(BP:vascular associated smooth muscle cell development);GO:1904026(BP:regulation of collagen fibril organization);GO:1904028(BP:positive regulation of collagen fibril organization);GO:1904706(BP:negative regulation of vascular associated smooth muscle cell proli…	hsa:30008		Extracellular	PF12662(Complement Clr-like EGF-like);PF07645(Calcium-binding EGF domain);PF12661(Human growth factor-like EGF)
O75718	Cartilage-associated protein	CRTAP	O75718	O75718;B3KME2;B3KS71;B3KX16;B4DPA3;C9JP16;Q8NB01	CRTAP	Cartilage-associated protein	CRTAP_HUMAN	5	44640.1	40585.3	42612.7	21501.5	20626.2	21063.8	2.02303	0.00913748	GO:0007283(BP:spermatogenesis);GO:0030199(BP:collagen fibril organization);GO:0050821(BP:protein stabilization);GO:0061077(BP:chaperone-mediated protein folding);GO:1901874(BP:negative regulation of post-translational protein modification);GO:0005615(CC:extracellular space);GO:0005783(CC:endoplasmic reticulum);GO:0005788(CC:endoplasmic reticulum lumen);GO:0032991(CC:protein-containing complex)	hsa:10491		Extracellular;Cytoplasmic;Nuclear
Q9UKX5	Integrin alpha-11	ITGA11	Q9UKX5	Q9UKX5;A8K8T0;B4E3M0	ITGA11	Integrin alpha-11	ITA11_HUMAN	3	34338.4	35832.6	35085.5	17192.3	17514.9	17353.6	2.0218	0.00185278	GO:0001649(BP:osteoblast differentiation);GO:0006929(BP:substrate-dependent cell migration);GO:0007155(BP:cell adhesion);GO:0007160(BP:cell-matrix adhesion);GO:0007229(BP:integrin-mediated signaling pathway);GO:0007517(BP:muscle organ development);GO:0033627(BP:cell adhesion mediated by integrin);GO:0038065(BP:collagen-activated signaling pathway);GO:0098609(BP:cell-cell adhesion);GO:0005886(CC:p…	hsa:22801(ITGA11)	hsa04151(PI3K-Akt signaling pathway);hsa04512(ECM-receptor interaction);hsa04510(Focal adhesion);hsa04820(Cytoskeleton in muscle cells);hsa04810(Regulation of actin cytoskeleton);hsa05165(Human papillomavirus infection);hsa05410(Hypertrophic cardiomyopathy);hsa05412(Arrhythmogenic right ventricular cardiomyopathy);hsa05414(Dilated cardiomyopathy)	PlasmaMembrane	PF01839(FG-GAP repeat);PF20805(Integrin alpha Ig-like domain 2);PF00092(von Willebrand factor type A domain);PF08441(Integrin alpha Ig-like domain 1)
Q9Y3U8	Large ribosomal subunit protein eL36	RPL36	Q9Y3U8	Q9Y3U8;J3KTD3;J3QSB5	RPL36	Large ribosomal subunit protein eL36	RL36_HUMAN	9	92226.1	89011.8	90618.9	40555.7	49147.9	44851.8	2.02041	0.00989559	GO:0002181(BP:cytoplasmic translation);GO:0006412(BP:translation);GO:0005730(CC:nucleolus);GO:0005737(CC:cytoplasm);GO:0005829(CC:cytosol);GO:0016020(CC:membrane);GO:0022625(CC:cytosolic large ribosomal subunit);GO:0022626(CC:cytosolic ribosome);GO:0042788(CC:polysomal ribosome);GO:0003723(MF:RNA binding);GO:0003735(MF:structural constituent of ribosome)	hsa:25873(RPL36)	hsa03010(Ribosome);hsa05171(Coronavirus disease - COVID-19)	Nuclear	PF01158(Ribosomal protein L36e)
P61289	Proteasome activator complex subunit 3	PSME3	P61289	P61289;B3KQ25;K7ESG5;K9J957;Q6FHK7;V9HWJ8	PSME3	Proteasome activator complex subunit 3	PSME3_HUMAN	20	100850	100639	100744	45431.6	54423	49927.3	2.01782	0.00774011	GO:0006915(BP:apoptotic process);GO:0007049(BP:cell cycle);GO:0061136(BP:regulation of proteasomal protein catabolic process);GO:2000045(BP:regulation of G1/S transition of mitotic cell cycle);GO:2001237(BP:negative regulation of extrinsic apoptotic signaling pathway);GO:0000502(CC:proteasome complex);GO:0005634(CC:nucleus);GO:0005654(CC:nucleoplasm);GO:0005737(CC:cytoplasm);GO:0005829(CC:cytosol…	hsa:10197(PSME3)	hsa03050(Proteasome);hsa04612(Antigen processing and presentation);hsa05160(Hepatitis C)	Nuclear	PF02252(Proteasome activator pa28 beta subunit);PF02251(Proteasome activator pa28 alpha subunit)
Q6P161	Large ribosomal subunit protein mL54	MRPL54	Q6P161	Q6P161	MRPL54	Large ribosomal subunit protein mL54	RM54_HUMAN	1	26971.1	23415.1	25193.1	12844.3	12154.8	12499.5	2.01552	0.0197563	GO:0032543(BP:mitochondrial translation);GO:0005739(CC:mitochondrion);GO:0005743(CC:mitochondrial inner membrane);GO:0005762(CC:mitochondrial large ribosomal subunit);GO:0003723(MF:RNA binding);GO:0003735(MF:structural constituent of ribosome)	hsa:116541		Mitochondrial	PF08561(Mitochondrial ribosomal protein L37)
P36578	Large ribosomal subunit protein uL4	RPL4	P36578	P36578;B4DMJ2;B4DMJ6;H3BM89;Q59GY2;B4DFI6;H3BTP7	RPL4	Large ribosomal subunit protein uL4	RL4_HUMAN	30	507519	461292	484406	249548	231771	240660	2.01283	0.0101647	GO:0002181(BP:cytoplasmic translation);GO:0006412(BP:translation);GO:0005634(CC:nucleus);GO:0005730(CC:nucleolus);GO:0005737(CC:cytoplasm);GO:0005791(CC:rough endoplasmic reticulum);GO:0005829(CC:cytosol);GO:0005925(CC:focal adhesion);GO:0016020(CC:membrane);GO:0022625(CC:cytosolic large ribosomal subunit);GO:0022626(CC:cytosolic ribosome);GO:0070062(CC:extracellular exosome);GO:1990904(CC:ribonu…	hsa:6124(RPL4)	hsa03010(Ribosome);hsa05171(Coronavirus disease - COVID-19)	Mitochondrial;Nuclear	PF00573(Ribosomal protein L4/L1 family);PF14374(60S ribosomal protein L4 C-terminal domain)
P08134	Rho-related GTP-binding protein RhoC	RHOC	P08134	A0A024R324;P08134;P61586;P62745;A0A024R0C8;A0A0B6XK12;A0A7I2V3G1;A0A7I2V5E6;A0A7I2YQV1;A0A994J514;B4DKN9;C9JNR4;C9JRM1;C9JX21;E9PLA2;E9PN11;E9PQH6;Q5JR05;Q5JR06;Q5JR07;Q5JR08;U3KQA9;U3KQV3	RHOC	Rho-related GTP-binding protein RhoC	RHOC_HUMAN	14	322293	341251	331772	148702	181818	165260	2.00758	0.012876	GO:0000281(BP:mitotic cytokinesis);GO:0007015(BP:actin filament organization);GO:0007165(BP:signal transduction);GO:0007264(BP:small GTPase mediated signal transduction);GO:0030335(BP:positive regulation of cell migration);GO:0031334(BP:positive regulation of protein-containing complex assembly);GO:0043123(BP:positive regulation of I-kappaB kinase/NF-kappaB signaling);GO:0043297(BP:apical junctio…	hsa:389		Cytoplasmic	PF00071(Ras family)
Q8N2F6	Armadillo repeat-containing protein 10	ARMC10	Q8N2F6	Q8N2F6;A0A0J9YWR7;A0A0J9YXE4;H7C2M7	ARMC10	Armadillo repeat-containing protein 10	ARM10_HUMAN	5	30929.4	27273.7	29101.5	15522.6	13493.4	14508	2.0059	0.0199104	GO:0040010(BP:positive regulation of growth rate);GO:0043066(BP:negative regulation of apoptotic process);GO:1902254(BP:negative regulation of intrinsic apoptotic signaling pathway by p53 class mediator);GO:0005739(CC:mitochondrion);GO:0005741(CC:mitochondrial outer membrane);GO:0005783(CC:endoplasmic reticulum);GO:0005789(CC:endoplasmic reticulum membrane);GO:0002039(MF:p53 binding);GO:0050692(M…	hsa:83787		Extracellular	PF04826(Armadillo-like)
Q02878	Large ribosomal subunit protein eL6	RPL6	Q02878	Q02878;B2R4K7;Q8N5Z7;Q8TBK5;Q9HBB3;F8VR69;F8VZ45;U3KQR5	RPL6	Large ribosomal subunit protein eL6	RL6_HUMAN	22	282099	275294	278696	128942	149139	139040	2.00443	0.00577193	GO:0000027(BP:ribosomal large subunit assembly);GO:0002181(BP:cytoplasmic translation);GO:0006355(BP:regulation of transcription, DNA-templated);GO:0006412(BP:translation);GO:0005634(CC:nucleus);GO:0005737(CC:cytoplasm);GO:0005791(CC:rough endoplasmic reticulum);GO:0005829(CC:cytosol);GO:0005925(CC:focal adhesion);GO:0014069(CC:postsynaptic density);GO:0016020(CC:membrane);GO:0022625(CC:cytosolic…	hsa:6128(RPL6)	hsa03010(Ribosome);hsa05171(Coronavirus disease - COVID-19)	Nuclear	PF01159(Ribosomal protein L6e);PF03868(Ribosomal protein L6, N-terminal domain)
O15460	Prolyl 4-hydroxylase subunit alpha-2	P4HA2	O15460	O15460;Q05DA4;Q5HYD8	P4HA2	Prolyl 4-hydroxylase subunit alpha-2	P4HA2_HUMAN	18	70375.6	75575.5	72975.6	37526.8	35384.5	36455.7	2.00176	0.00587647	GO:0005654(CC:nucleoplasm);GO:0005783(CC:endoplasmic reticulum);GO:0005788(CC:endoplasmic reticulum lumen);GO:0005829(CC:cytosol);GO:0043231(CC:intracellular membrane-bounded organelle);GO:0004656(MF:procollagen-proline 4-dioxygenase activity);GO:0005506(MF:iron ion binding);GO:0009055(MF:electron transfer activity);GO:0031418(MF:L-ascorbic acid binding)	hsa:8974(P4HA2)	hsa00330(Arginine and proline metabolism)	ER	PF13640(2OG-Fe(II) oxygenase superfamily);PF08336(Prolyl 4-Hydroxylase alpha-subunit, N-terminal region)
P14866	Heterogeneous nuclear ribonucleoprotein L	HNRNPL	P14866	P14866;A0A384N6C7;A0A3B3ITJ4;B2R959;B4DPK8;Q6NTA2	HNRNPL	Heterogeneous nuclear ribonucleoprotein L	HNRPL_HUMAN	33	347913	341756	344834	167974	176723	172348	2.0008	0.000960364	GO:0000381(BP:regulation of alternative mRNA splicing, via spliceosome);GO:0006396(BP:RNA processing);GO:0006397(BP:mRNA processing);GO:0043484(BP:regulation of RNA splicing);GO:0045892(BP:negative regulation of transcription, DNA-templated);GO:0000785(CC:chromatin);GO:0005634(CC:nucleus);GO:0005654(CC:nucleoplasm);GO:0005737(CC:cytoplasm);GO:0016020(CC:membrane);GO:0035770(CC:ribonucleoprotein g…	hsa:3191		Nuclear	PF00076(RNA recognition motif);PF11835(RRM-like domain);PF13893(RNA recognition motif. (a.k.a. RRM, RBD, or RNP domain))
P49458	Signal recognition particle 9 kDa protein	SRP9	P49458	P49458;Q8WVW9	SRP9	Signal recognition particle 9 kDa protein	SRP09_HUMAN	10	166345	168586	167466	81283.1	86265.7	83774.4	1.99901	0.00106367	GO:0006614(BP:SRP-dependent cotranslational protein targeting to membrane);GO:0045900(BP:negative regulation of translational elongation);GO:0005785(CC:signal recognition particle receptor complex);GO:0005786(CC:signal recognition particle, endoplasmic reticulum targeting);GO:0005829(CC:cytosol);GO:0003723(MF:RNA binding);GO:0005047(MF:signal recognition particle binding);GO:0008312(MF:7S RNA bin…	hsa:6726(SRP9)	hsa03060(Protein export)	Cytoplasmic	PF05486(Signal recognition particle 9 kDa protein (SRP9))
P46063	ATP-dependent DNA helicase Q1	RECQL	P46063	P46063	RECQL	ATP-dependent DNA helicase Q1	RECQ1_HUMAN	23	41283.8	40862.7	41073.2	20247	20876.9	20562	1.99754	0.000340972	GO:0000724(BP:double-strand break repair via homologous recombination);GO:0006268(BP:DNA unwinding involved in DNA replication);GO:0006281(BP:DNA repair);GO:0005634(CC:nucleus);GO:0005654(CC:nucleoplasm);GO:0005694(CC:chromosome);GO:0005737(CC:cytoplasm);GO:0016020(CC:membrane);GO:0003678(MF:DNA helicase activity);GO:0005524(MF:ATP binding);GO:0009378(MF:four-way junction helicase activity);GO:00…	hsa:5965		Nuclear	PF16124(RecQ zinc-binding);PF00270(DEAD/DEAH box helicase);PF00271(Helicase conserved C-terminal domain)
O00422	Histone deacetylase complex subunit SAP18	SAP18	O00422	O00422;A0A384ME24;U3KQ12	SAP18	Histone deacetylase complex subunit SAP18	SAP18_HUMAN	14	81395	84032.1	82713.6	41918.3	41054	41486.2	1.99376	0.00113083	GO:0000381(BP:regulation of alternative mRNA splicing, via spliceosome);GO:0006357(BP:regulation of transcription by RNA polymerase II);GO:0006397(BP:mRNA processing);GO:0008380(BP:RNA splicing);GO:0043065(BP:positive regulation of apoptotic process);GO:0045892(BP:negative regulation of transcription, DNA-templated);GO:0048025(BP:negative regulation of mRNA splicing, via spliceosome);GO:0000118(C…	hsa:10284(SAP18)	hsa03013(Nucleocytoplasmic transport);hsa03015(mRNA surveillance pathway)	Nuclear	PF06487(Sin3 associated polypeptide p18 (SAP18))
P26599	Polypyrimidine tract-binding protein 1	PTBP1	P26599	P26599;A0A0U1RRM4;A0A7I2V621;A6NLN1;A0A0D9SF20	PTBP1	Polypyrimidine tract-binding protein 1	PTBP1_HUMAN	20	358213	380363	369288	186264	184866	185565	1.99007	0.00362843	GO:0000381(BP:regulation of alternative mRNA splicing, via spliceosome);GO:0006397(BP:mRNA processing);GO:0008380(BP:RNA splicing);GO:0022008(BP:neurogenesis);GO:0033119(BP:negative regulation of RNA splicing);GO:0035307(BP:positive regulation of protein dephosphorylation);GO:0043484(BP:regulation of RNA splicing);GO:0045595(BP:regulation of cell differentiation);GO:0045665(BP:negative regulation…	hsa:5725		Nuclear	PF13893(RNA recognition motif. (a.k.a. RRM, RBD, or RNP domain));PF11835(RRM-like domain);PF00076(RNA recognition motif)
Q8N3U4	Cohesin subunit SA-2	STAG2	Q8N3U4	Q8N3U4;A0A8I5KVF8;B2R8Y6;Q6AI02;Q6MZM3;Q6MZM4;Q6MZP3;B4DQ46	STAG2	Cohesin subunit SA-2	STAG2_HUMAN	9	32535.4	30487.8	31511.6	13522.4	18163.7	15843	1.98899	0.0252186	GO:0007062(BP:sister chromatid cohesion);GO:0034087(BP:establishment of mitotic sister chromatid cohesion);GO:0051301(BP:cell division);GO:0051321(BP:meiotic cell cycle);GO:0090307(BP:mitotic spindle assembly);GO:0000775(CC:chromosome, centromeric region);GO:0000785(CC:chromatin);GO:0001650(CC:fibrillar center);GO:0005634(CC:nucleus);GO:0005654(CC:nucleoplasm);GO:0005694(CC:chromosome);GO:0005730…	hsa:10735(STAG2)	hsa04110(Cell cycle)	Nuclear	PF21581(Stromalin conservative domain);PF08514(STAG domain)
P00558	Phosphoglycerate kinase 1	PGK1	P00558	P00558;V9HWF4	PGK1	Phosphoglycerate kinase 1	PGK1_HUMAN	69	1250230	1298110	1274170	655945	625510	640728	1.98863	0.00199946	GO:0006094(BP:gluconeogenesis);GO:0006096(BP:glycolytic process);GO:0016310(BP:phosphorylation);GO:0016525(BP:negative regulation of angiogenesis);GO:0030855(BP:epithelial cell differentiation);GO:0031639(BP:plasminogen activation);GO:0061621(BP:canonical glycolysis);GO:0071456(BP:cellular response to hypoxia);GO:0005615(CC:extracellular space);GO:0005829(CC:cytosol);GO:0016020(CC:membrane);GO:00…	hsa:5230(PGK1)	hsa00010(Glycolysis / Gluconeogenesis);hsa04066(HIF-1 signaling pathway)	Cytoplasmic	PF00162(Phosphoglycerate kinase)
P80511	Protein S100-A12	S100A12	P80511	P80511	S100A12	Protein S100-A12	S10AC_HUMAN	8	125340	124409	124874	60635.6	65006	62820.8	1.98779	0.00129383	GO:0002548(BP:monocyte chemotaxis);GO:0006805(BP:xenobiotic metabolic process);GO:0006954(BP:inflammatory response);GO:0030593(BP:neutrophil chemotaxis);GO:0031640(BP:killing of cells of another organism);GO:0042742(BP:defense response to bacterium);GO:0043123(BP:positive regulation of I-kappaB kinase/NF-kappaB signaling);GO:0043406(BP:positive regulation of MAP kinase activity);GO:0043542(BP:end…	hsa:6283		Cytoplasmic	PF01023(S-100/ICaBP type calcium binding domain)
Q01105	Protein SET	SET	Q01105	P0DME0;Q01105;A0A8I5KS71;Q5VXV3;A0A0C4DFV9;A0A8J8YYJ1;B2RCX0	SET	Protein SET	SET_HUMAN	11	364870	361794	363332	172139	193625	182882	1.9867	0.00359749	GO:0006260(BP:DNA replication);GO:0006334(BP:nucleosome assembly);GO:0006337(BP:nucleosome disassembly);GO:0035067(BP:negative regulation of histone acetylation);GO:0043524(BP:negative regulation of neuron apoptotic process);GO:0045892(BP:negative regulation of transcription, DNA-templated);GO:0000785(CC:chromatin);GO:0005634(CC:nucleus);GO:0005654(CC:nucleoplasm);GO:0005737(CC:cytoplasm);GO:0005…	hsa:6418		Nuclear	PF00956(Nucleosome assembly protein (NAP))
P62906	Large ribosomal subunit protein uL1	RPL10A	P62906	P62906;Q1JQ76	RPL10A	Large ribosomal subunit protein uL1	RL10A_HUMAN	27	360463	345673	353068	182778	172764	177771	1.98608	0.0025854	GO:0000470(BP:maturation of LSU-rRNA);GO:0002181(BP:cytoplasmic translation);GO:0006412(BP:translation);GO:0005634(CC:nucleus);GO:0005737(CC:cytoplasm);GO:0005829(CC:cytosol);GO:0005925(CC:focal adhesion);GO:0016020(CC:membrane);GO:0022625(CC:cytosolic large ribosomal subunit);GO:0022626(CC:cytosolic ribosome);GO:0042788(CC:polysomal ribosome);GO:0070062(CC:extracellular exosome);GO:0003723(MF:RN…	hsa:4736(RPL10A)	hsa03010(Ribosome);hsa05171(Coronavirus disease - COVID-19)	Mitochondrial	PF00687(Ribosomal protein L1p/L10e family)
P16278	Beta-galactosidase	GLB1	P16278	P16278;E7EQ29;B7Z5H9;B7Z6Q5;Q53G40;Q53H18;C9JF15;C9JWX1;F8WF40	GLB1	Beta-galactosidase	BGAL_HUMAN	16	49454.9	56878.4	53166.7	26049.3	27555.2	26802.2	1.98366	0.0200189	GO:0005975(BP:carbohydrate metabolic process);GO:0006687(BP:glycosphingolipid metabolic process);GO:0019388(BP:galactose catabolic process);GO:0030200(BP:heparan sulfate proteoglycan catabolic process);GO:0042340(BP:keratan sulfate catabolic process);GO:0051413(BP:response to cortisone);GO:1904016(BP:response to Thyroglobulin triiodothyronine);GO:0005576(CC:extracellular region);GO:0005737(CC:cyt…	hsa:2720(GLB1)	hsa00052(Galactose metabolism);hsa00600(Sphingolipid metabolism);hsa00531(Glycosaminoglycan degradation);hsa00604(Glycosphingolipid biosynthesis - ganglio series);hsa00511(Other glycan degradation);hsa04142(Lysosome)	Lysosomal	PF21467(Beta-galactosidase, galactose-binding domain);PF01301(Glycosyl hydrolases family 35);PF21317(Beta-galactosidase, first all-beta domain)
O95793	Double-stranded RNA-binding protein Staufen homolog 1	STAU1	O95793	O95793;A8K622;B3KRE0;Q59F99;Q5JW28;Q5JW30;Q6PJX3	STAU1	Double-stranded RNA-binding protein Staufen homolog 1	STAU1_HUMAN	22	30237.7	31124.7	30681.2	13148.2	17800.7	15474.5	1.9827	0.0234039	GO:0007281(BP:germ cell development);GO:0008298(BP:intracellular mRNA localization);GO:0034599(BP:cellular response to oxidative stress);GO:0035418(BP:protein localization to synapse);GO:0045070(BP:positive regulation of viral genome replication);GO:0046726(BP:positive regulation by virus of viral protein levels in host cell);GO:0098964(BP:anterograde dendritic transport of messenger ribonucleopr…	hsa:6780		Nuclear	PF00035(Double-stranded RNA binding motif);PF16482(Staufen C-terminal domain)
Q96EP5	DAZ-associated protein 1	DAZAP1	Q96EP5	Q96EP5;A0A0S2Z569;K7EK33;K7EQ02;K7EQ55;Q5IRN2	DAZAP1	DAZ-associated protein 1	DAZP1_HUMAN	13	134711	123592	129152	56645.5	73680.6	65163.1	1.98197	0.0243481	GO:0001893(BP:maternal placenta development);GO:0007283(BP:spermatogenesis);GO:0030154(BP:cell differentiation);GO:0048026(BP:positive regulation of mRNA splicing, via spliceosome);GO:0048144(BP:fibroblast proliferation);GO:0001673(CC:male germ cell nucleus);GO:0005634(CC:nucleus);GO:0005654(CC:nucleoplasm);GO:0005829(CC:cytosol);GO:0032991(CC:protein-containing complex);GO:1990904(CC:ribonucleop…	hsa:26528(DAZAP1)	hsa03015(mRNA surveillance pathway)	Nuclear	PF00076(RNA recognition motif)
Q9UHR4	Brain-specific angiogenesis inhibitor 1-associated protein 2-like protein 1	BAIAP2L1	Q9UHR4	Q9UHR4	BAIAP2L1	Brain-specific angiogenesis inhibitor 1-associated protein 2-like protein 1	BI2L1_HUMAN	18	41331.7	40050.9	40691.3	18973.1	22135.8	20554.5	1.97968	0.007102	GO:0007009(BP:plasma membrane organization);GO:0030838(BP:positive regulation of actin filament polymerization);GO:0032956(BP:regulation of actin cytoskeleton organization);GO:0051017(BP:actin filament bundle assembly);GO:0051764(BP:actin crosslink formation);GO:0005654(CC:nucleoplasm);GO:0005829(CC:cytosol);GO:0005856(CC:cytoskeleton);GO:0005886(CC:plasma membrane);GO:0005912(CC:adherens junctio…	hsa:55971(BAIAP2L1)	hsa05130(Pathogenic Escherichia coli infection)	Nuclear	PF14604(Variant SH3 domain);PF08397(IRSp53/MIM homology domain)
D6R9P3	Heterogeneous nuclear ribonucleoprotein A/B	HNRNPAB	D6R9P3;D6RBZ0;D6RD18	D6R9P3;D6RBZ0;D6RD18;B4DMY3;Q53F64	HNRNPAB	Heterogeneous nuclear ribonucleoprotein A/B	D6R9P3_HUMAN;D6RBZ0_HUMAN;D6RD18_HUMAN	2	88698.9	87203.9	87951.4	41207.3	47656.2	44431.8	1.97947	0.0057349	GO:0010604(BP:positive regulation of macromolecule metabolic process);GO:0005654(CC:nucleoplasm);GO:0005737(CC:cytoplasm);GO:0003723(MF:RNA binding)			Nuclear	PF08143(CBFNT (NUC161) domain);PF00076(RNA recognition motif)
Q13155	Aminoacyl tRNA synthase complex-interacting multifunctional protein 2	AIMP2	Q13155	Q13155;B2R7M3;A8MU58	AIMP2	Aminoacyl tRNA synthase complex-interacting multifunctional protein 2	AIMP2_HUMAN	15	33079.5	32968.6	33024.1	16713.5	16682.6	16698	1.97772	1.2431e-05	GO:0006412(BP:translation);GO:0006915(BP:apoptotic process);GO:0008285(BP:negative regulation of cell population proliferation);GO:0016567(BP:protein ubiquitination);GO:0031398(BP:positive regulation of protein ubiquitination);GO:0060510(BP:type II pneumocyte differentiation);GO:0065003(BP:protein-containing complex assembly);GO:0005634(CC:nucleus);GO:0005829(CC:cytosol);GO:0016020(CC:membrane);G…	hsa:7965		Extracellular;Cytoplasmic	PF16780(AIMP2 lysyl-tRNA synthetase binding domain);PF18569(Thioredoxin-like domain);PF00043(Glutathione S-transferase, C-terminal domain)
P0C0S5	Histone H2A.Z	H2AZ1	P0C0S5;Q71UI9	P0C0S5;Q71UI9;A0A494C189;C9J0D1;C9J386	H2AZ1;H2AZ2	Histone H2A.Z	H2AV_HUMAN;H2AZ_HUMAN	4	465246	485017	475132	263349	217945	240647	1.97439	0.0109677	GO:0006325(BP:chromatin organization);GO:0045944(BP:positive regulation of transcription by RNA polymerase II);GO:0071392(BP:cellular response to estradiol stimulus);GO:0000786(CC:nucleosome);GO:0000791(CC:euchromatin);GO:0000792(CC:heterochromatin);GO:0005634(CC:nucleus);GO:0070062(CC:extracellular exosome);GO:0000978(MF:RNA polymerase II cis-regulatory region sequence-specific DNA binding);GO:0…	hsa:3015(H2AZ1)	hsa03082(ATP-dependent chromatin remodeling);hsa04217(Necroptosis);hsa04613(Neutrophil extracellular trap formation);hsa05322(Systemic lupus erythematosus);hsa05034(Alcoholism)	Nuclear	PF00125(Core histone H2A/H2B/H3/H4);PF16211(C-terminus of histone H2A)
P20645	Cation-dependent mannose-6-phosphate receptor	M6PR	P20645	P20645;B2R6S2;F5GX30;Q53GY9;Q6I9U3;F5GXE0;F5GXU0;F5H883	M6PR	Cation-dependent mannose-6-phosphate receptor	MPRD_HUMAN	8	52940.9	56449.9	54695.4	25946.3	29470	27708.2	1.97398	0.00838207	GO:0006622(BP:protein targeting to lysosome);GO:0006898(BP:receptor-mediated endocytosis);GO:0007041(BP:lysosomal transport);GO:0008333(BP:endosome to lysosome transport);GO:0033299(BP:secretion of lysosomal enzymes);GO:0005765(CC:lysosomal membrane);GO:0005768(CC:endosome);GO:0005770(CC:late endosome);GO:0005802(CC:trans-Golgi network);GO:0005886(CC:plasma membrane);GO:0016020(CC:membrane);GO:00…	hsa:4074(M6PR)	hsa04145(Phagosome);hsa04142(Lysosome);hsa05132(Salmonella infection)	Extracellular	PF02157(Mannose-6-phosphate receptor)
Q9ULC5	Long-chain-fatty-acid--CoA ligase 5	ACSL5	Q9ULC5	A0A8C8L3F5;Q9ULC5;A0A8C8KCK5;B4DX30	ACSL5	Long-chain-fatty-acid--CoA ligase 5	ACSL5_HUMAN	33	79340.7	85900.7	82620.7	42178.4	41534.7	41856.6	1.9739	0.00647321	GO:0001676(BP:long-chain fatty acid metabolic process);GO:0010747(BP:positive regulation of long-chain fatty acid import across plasma membrane);GO:0035338(BP:long-chain fatty-acyl-CoA biosynthetic process);GO:2001236(BP:regulation of extrinsic apoptotic signaling pathway);GO:0005654(CC:nucleoplasm);GO:0005730(CC:nucleolus);GO:0005739(CC:mitochondrion);GO:0005741(CC:mitochondrial outer membrane);…	hsa:51703(ACSL5)	hsa00061(Fatty acid biosynthesis);hsa00071(Fatty acid degradation);hsa04146(Peroxisome);hsa04216(Ferroptosis);hsa04920(Adipocytokine signaling pathway);hsa03320(PPAR signaling pathway);hsa04714(Thermogenesis)	Cytoplasmic	PF00501(AMP-binding enzyme)
Q5T8P6	RNA-binding protein 26	RBM26	Q5T8P6	Q5T8P6;A0A087X0H9	RBM26	RNA-binding protein 26	RBM26_HUMAN	11	15208.3	15791.1	15499.7	8833.12	6901.21	7867.16	1.97018	0.0170293	GO:0006397(BP:mRNA processing);GO:0005634(CC:nucleus);GO:0003723(MF:RNA binding);GO:0046872(MF:metal ion binding)	hsa:64062		Nuclear	PF01480(PWI domain)
P51665	26S proteasome non-ATPase regulatory subunit 7	PSMD7	P51665	P51665;B2RD27;H3BNT7;H3BQV2;H3BTM8	PSMD7	26S proteasome non-ATPase regulatory subunit 7	PSMD7_HUMAN	16	78628.4	75791.9	77210.1	37869.1	40515.9	39192.5	1.97002	0.00259329	GO:0043161(BP:proteasome-mediated ubiquitin-dependent protein catabolic process);GO:0000502(CC:proteasome complex);GO:0005576(CC:extracellular region);GO:0005634(CC:nucleus);GO:0005654(CC:nucleoplasm);GO:0005829(CC:cytosol);GO:0005838(CC:proteasome regulatory particle);GO:0016020(CC:membrane);GO:0034774(CC:secretory granule lumen);GO:0070062(CC:extracellular exosome);GO:1904813(CC:ficolin-1-rich …	hsa:5713(PSMD7)	hsa03050(Proteasome);hsa05169(Epstein-Barr virus infection);hsa05010(Alzheimer disease);hsa05012(Parkinson disease);hsa05014(Amyotrophic lateral sclerosis);hsa05016(Huntington disease);hsa05017(Spinocerebellar ataxia);hsa05020(Prion disease);hsa05022(Pathways of neurodegeneration - multiple diseases)	Cytoplasmic	PF13012(Maintenance of mitochondrial structure and function);PF01398(JAB1/Mov34/MPN/PAD-1 ubiquitin protease)
Q9UKK3	Protein mono-ADP-ribosyltransferase PARP4	PARP4	Q9UKK3	Q9UKK3;B4E2S2;A0PJ82	PARP4	Protein mono-ADP-ribosyltransferase PARP4	PARP4_HUMAN	35	34380.6	36018.7	35199.7	18519.1	17278.9	17899	1.96657	0.00350743	GO:0006281(BP:DNA repair);GO:0006954(BP:inflammatory response);GO:0006974(BP:cellular response to DNA damage stimulus);GO:0009410(BP:response to xenobiotic stimulus);GO:0036211(BP:protein modification process);GO:0051972(BP:regulation of telomerase activity);GO:0005634(CC:nucleus);GO:0005654(CC:nucleoplasm);GO:0005737(CC:cytoplasm);GO:0005829(CC:cytosol);GO:0005876(CC:spindle microtubule);GO:0016…	hsa:143(PARP4)	hsa03410(Base excision repair);hsa04210(Apoptosis)	Nuclear	PF00092(von Willebrand factor type A domain);PF00644(Poly(ADP-ribose) polymerase catalytic domain);PF00533(BRCA1 C Terminus (BRCT) domain);PF08487(Vault protein inter-alpha-trypsin domain)
Q9Y3B4	Splicing factor 3B subunit 6	SF3B6	Q9Y3B4	Q9Y3B4	SF3B6	Splicing factor 3B subunit 6	SF3B6_HUMAN	8	186692	173569	180130	73549.2	109707	91628.1	1.96589	0.0441231	GO:0000398(BP:mRNA splicing, via spliceosome);GO:0001825(BP:blastocyst formation);GO:1903241(BP:U2-type prespliceosome assembly);GO:0005634(CC:nucleus);GO:0005654(CC:nucleoplasm);GO:0005681(CC:spliceosomal complex);GO:0005684(CC:U2-type spliceosomal complex);GO:0005686(CC:U2 snRNP);GO:0005689(CC:U12-type spliceosomal complex);GO:0071011(CC:precatalytic spliceosome);GO:0071013(CC:catalytic step 2 …	hsa:51639(SF3B6)	hsa03040(Spliceosome)	Cytoplasmic;Mitochondrial	PF00076(RNA recognition motif)
Q9UBT2	SUMO-activating enzyme subunit 2	UBA2	Q9UBT2	Q9UBT2;B2RDF5;B3KMZ6;A0A3R5W301;B7Z5X0;K7EPL2;K7ESK7	UBA2	SUMO-activating enzyme subunit 2	SAE2_HUMAN	25	93120.1	92682.2	92901.1	49993.2	44545.7	47269.4	1.96535	0.00356673	GO:0016925(BP:protein sumoylation);GO:0033235(BP:positive regulation of protein sumoylation);GO:0005654(CC:nucleoplasm);GO:0005737(CC:cytoplasm);GO:0031510(CC:SUMO activating enzyme complex);GO:0000287(MF:magnesium ion binding);GO:0005524(MF:ATP binding);GO:0016740(MF:transferase activity);GO:0019948(MF:SUMO activating enzyme activity);GO:0032183(MF:SUMO binding);GO:0044388(MF:small protein activ…	hsa:10054(UBA2)	hsa04120(Ubiquitin mediated proteolysis)	Cytoplasmic;Nuclear	PF00899(ThiF family);PF14732(Ubiquitin/SUMO-activating enzyme ubiquitin-like domain);PF16195(SUMO-activating enzyme subunit 2 C-terminus)
O43809	Cleavage and polyadenylation specificity factor subunit 5	NUDT21	O43809	O43809;B2R6U8;Q5HYH5	NUDT21	Cleavage and polyadenylation specificity factor subunit 5	CPSF5_HUMAN	17	80413.8	80396.9	80405.4	41820.4	40036.1	40928.2	1.96454	0.000510378	GO:0006378(BP:mRNA polyadenylation);GO:0006397(BP:mRNA processing);GO:0010608(BP:post-transcriptional regulation of gene expression);GO:0030154(BP:cell differentiation);GO:0031124(BP:mRNA 3'-end processing);GO:0051262(BP:protein tetramerization);GO:0051290(BP:protein heterotetramerization);GO:0110104(BP:mRNA alternative polyadenylation);GO:1990120(BP:messenger ribonucleoprotein complex assembly);…	hsa:11051(NUDT21)	hsa03015(mRNA surveillance pathway)	Cytoplasmic;Mitochondrial	PF13869(Nucleotide hydrolase)
Q9BVL2	Nucleoporin p58/p45	NUP58	Q9BVL2	Q9BVL2;A0A8Q3WKK3;A0A8Q3WKK5;A0A8Q3WKL7;A0A8Q3WKQ7;A0A8Q3WLQ2;H7BYF2;Q5JRG1;B3KW23;B4E0K0	NUP58	Nucleoporin p58/p45	NUP58_HUMAN	6	47044.6	46501.4	46773	26252	21469.5	23860.8	1.96025	0.0108534	GO:0006913(BP:nucleocytoplasmic transport);GO:0015031(BP:protein transport);GO:0042306(BP:regulation of protein import into nucleus);GO:0051028(BP:mRNA transport);GO:0005635(CC:nuclear envelope);GO:0005643(CC:nuclear pore);GO:0031965(CC:nuclear membrane);GO:0008139(MF:nuclear localization sequence binding);GO:0017056(MF:structural constituent of nuclear pore);GO:0042802(MF:identical protein bindi…	hsa:9818(NUP58)	hsa03013(Nucleocytoplasmic transport);hsa05014(Amyotrophic lateral sclerosis)	Nuclear	PF15967(Nucleoporin FG repeated region)
P27695	DNA-(apurinic or apyrimidinic site) endonuclease	APEX1	P27695	P27695;G3V3M6;Q5TZP7;G3V359;G3V3C7;G3V5M0	APEX1	DNA-(apurinic or apyrimidinic site) endonuclease	APEX1_HUMAN	22	172766	156578	164672	89126.4	78932.4	84029.4	1.9597	0.0137786	GO:0000723(BP:telomere maintenance);GO:0006281(BP:DNA repair);GO:0006284(BP:base-excision repair);GO:0006287(BP:base-excision repair, gap-filling);GO:0006308(BP:DNA catabolic process);GO:0006310(BP:DNA recombination);GO:0042981(BP:regulation of apoptotic process);GO:0043488(BP:regulation of mRNA stability);GO:0045454(BP:cell redox homeostasis);GO:0045944(BP:positive regulation of transcription by…	hsa:328(APEX1)	hsa03410(Base excision repair)	Nuclear	PF03372(Endonuclease/Exonuclease/phosphatase family)
O00139	Kinesin-like protein KIF2A	KIF2A	O00139	O00139;A0A6Q8PFA6;A0A6Q8PG37;A0A6Q8PGG1;A0A6Q8PGH7;A0A6Q8PH57;B0AZS5;B4DM85;D6R9M0	KIF2A	Kinesin-like protein KIF2A	KIF2A_HUMAN	12	35283.7	34270.4	34777.1	14557.6	20988.3	17773	1.95674	0.0347453	GO:0000226(BP:microtubule cytoskeleton organization);GO:0007018(BP:microtubule-based movement);GO:0007019(BP:microtubule depolymerization);GO:0007052(BP:mitotic spindle organization);GO:0007399(BP:nervous system development);GO:0030154(BP:cell differentiation);GO:0030334(BP:regulation of cell migration);GO:0051301(BP:cell division);GO:0090307(BP:mitotic spindle assembly);GO:0000922(CC:spindle pol…	hsa:3796(KIF2A)	hsa04814(Motor proteins)	Nuclear	PF00225(Kinesin motor domain)
A4FU69	EF-hand calcium-binding domain-containing protein 5	EFCAB5	A4FU69	A4FU69;H0Y843	EFCAB5	EF-hand calcium-binding domain-containing protein 5	EFCB5_HUMAN	2	39945.1	37473.2	38709.2	19643.9	19941.5	19792.7	1.95573	0.00430291	GO:0005509(MF:calcium ion binding)	hsa:374786		Nuclear
Q96K19	E3 ubiquitin-protein ligase RNF170	RNF170	Q96K19	Q96K19;E9PNG8;E9PP55	RNF170	E3 ubiquitin-protein ligase RNF170	RN170_HUMAN	5	9287.14	10668	9977.57	5300.97	4910.6	5105.78	1.95417	0.0210087	GO:0016567(BP:protein ubiquitination);GO:0005789(CC:endoplasmic reticulum membrane);GO:0046872(MF:metal ion binding);GO:0061630(MF:ubiquitin protein ligase activity)	hsa:81790		PlasmaMembrane	PF13445(RING-type zinc-finger);PF06803(Protein of unknown function (DUF1232))
P22234	Bifunctional phosphoribosylaminoimidazole carboxylase/phosphoribosylaminoimidazole succinocarboxamide synthetase	PAICS	P22234	P22234;D6RF62;E9PBS1	PAICS	Bifunctional phosphoribosylaminoimidazole carboxylase/phosphoribosylaminoimidazole succinocarboxamide synthetase	PUR6_HUMAN	26	142008	153941	147974	72951.9	78675.1	75813.5	1.95182	0.00830448	GO:0006177(BP:GMP biosynthetic process);GO:0006189(BP:'de novo' IMP biosynthetic process);GO:0009113(BP:purine nucleobase biosynthetic process);GO:0044208(BP:'de novo' AMP biosynthetic process);GO:0097294(BP:'de novo' XMP biosynthetic process);GO:0005737(CC:cytoplasm);GO:0005829(CC:cytosol);GO:0016020(CC:membrane);GO:0070062(CC:extracellular exosome);GO:0004638(MF:phosphoribosylaminoimidazole car…	hsa:10606(PAICS)	hsa00230(Purine metabolism)	Cytoplasmic	PF01259(SAICAR synthetase);PF00731(AIR carboxylase)
O75223	Gamma-glutamylcyclotransferase	GGCT	O75223	O75223;A0A090N7V5;B3KMN7;M0QZK8	GGCT	Gamma-glutamylcyclotransferase	GGCT_HUMAN	5	52159.2	45512.1	48835.7	21228.9	28822.7	25025.8	1.95141	0.0420986	GO:0001836(BP:release of cytochrome c from mitochondria);GO:0005829(CC:cytosol);GO:0070062(CC:extracellular exosome);GO:0003839(MF:gamma-glutamylcyclotransferase activity);GO:0042803(MF:protein homodimerization activity)	hsa:79017(GGCT)	hsa00480(Glutathione metabolism)	Cytoplasmic	PF13772(AIG2-like family)
Q96SL4	Glutathione peroxidase 7	GPX7	Q96SL4	Q96SL4	GPX7	Glutathione peroxidase 7	GPX7_HUMAN	2	23229.2	22424.7	22827	9507.52	13901.8	11704.7	1.95024	0.0380448	GO:0034599(BP:cellular response to oxidative stress);GO:0005576(CC:extracellular region);GO:0005783(CC:endoplasmic reticulum);GO:0005788(CC:endoplasmic reticulum lumen);GO:0004096(MF:catalase activity);GO:0004601(MF:peroxidase activity);GO:0004602(MF:glutathione peroxidase activity)	hsa:2882(GPX7)	hsa00480(Glutathione metabolism);hsa04918(Thyroid hormone synthesis);hsa05014(Amyotrophic lateral sclerosis);hsa05016(Huntington disease);hsa05022(Pathways of neurodegeneration - multiple diseases)	Extracellular	PF00255(Glutathione peroxidase)
Q86V81	THO complex subunit 4	ALYREF	Q86V81	Q86V81;E9PB61	ALYREF	THO complex subunit 4	THOC4_HUMAN	15	593891	574126	584008	263338	336256	299797	1.94801	0.0172104	GO:0000018(BP:regulation of DNA recombination);GO:0000398(BP:mRNA splicing, via spliceosome);GO:0001649(BP:osteoblast differentiation);GO:0006405(BP:RNA export from nucleus);GO:0006406(BP:mRNA export from nucleus);GO:0031297(BP:replication fork processing);GO:0032786(BP:positive regulation of DNA-templated transcription, elongation);GO:0046784(BP:viral mRNA export from host cell nucleus);GO:00003…	hsa:10189(ALYREF)	hsa03040(Spliceosome);hsa03013(Nucleocytoplasmic transport);hsa03015(mRNA surveillance pathway);hsa05168(Herpes simplex virus 1 infection);hsa05014(Amyotrophic lateral sclerosis)	Nuclear	PF00076(RNA recognition motif);PF13865(C-terminal duplication domain of Friend of PRMT1)
P60866	Small ribosomal subunit protein uS10	RPS20	P60866	P60866;A0A7P0S5H5;E5RJX2	RPS20	Small ribosomal subunit protein uS10	RS20_HUMAN	11	956080	896303	926192	444733	506283	475508	1.94779	0.00893964	GO:0002181(BP:cytoplasmic translation);GO:0006412(BP:translation);GO:1901798(BP:positive regulation of signal transduction by p53 class mediator);GO:0005654(CC:nucleoplasm);GO:0005737(CC:cytoplasm);GO:0005829(CC:cytosol);GO:0016020(CC:membrane);GO:0022626(CC:cytosolic ribosome);GO:0022627(CC:cytosolic small ribosomal subunit);GO:0045202(CC:synapse);GO:0070062(CC:extracellular exosome);GO:0003723(…	hsa:6224(RPS20)	hsa03010(Ribosome);hsa05171(Coronavirus disease - COVID-19)	Cytoplasmic;Mitochondrial;Nuclear	PF00338(Ribosomal protein S10p/S20e)
Q15102	Platelet-activating factor acetylhydrolase IB subunit alpha1	PAFAH1B3	Q15102	Q15102;A0A024R0L6;M0R389	PAFAH1B3	Platelet-activating factor acetylhydrolase IB subunit alpha1	PA1B3_HUMAN	8	97601.6	90231.5	93916.6	47627.2	48823.9	48225.6	1.94744	0.00661005	GO:0006629(BP:lipid metabolic process);GO:0007283(BP:spermatogenesis);GO:0007399(BP:nervous system development);GO:0016042(BP:lipid catabolic process);GO:0005737(CC:cytoplasm);GO:0005829(CC:cytosol);GO:0008247(CC:1-alkyl-2-acetylglycerophosphocholine esterase complex);GO:0016020(CC:membrane);GO:0003847(MF:1-alkyl-2-acetylglycerophosphocholine esterase activity);GO:0042802(MF:identical protein bin…	hsa:5050(PAFAH1B3)	hsa00565(Ether lipid metabolism)	Cytoplasmic	PF13472(GDSL-like Lipase/Acylhydrolase family)
P13284	Gamma-interferon-inducible lysosomal thiol reductase	IFI30	P13284	P13284;A6XNE3;A8K686	IFI30	Gamma-interferon-inducible lysosomal thiol reductase	GILT_HUMAN	9	129243	136545	132894	65055.4	71443.6	68249.5	1.94718	0.00558403	GO:0019886(BP:antigen processing and presentation of exogenous peptide antigen via MHC class II);GO:0042590(BP:antigen processing and presentation of exogenous peptide antigen via MHC class I);GO:0048147(BP:negative regulation of fibroblast proliferation);GO:0050821(BP:protein stabilization);GO:0005576(CC:extracellular region);GO:0005764(CC:lysosome);GO:0005829(CC:cytosol);GO:0030054(CC:cell junc…	hsa:10437(IFI30)	hsa04612(Antigen processing and presentation)	Extracellular	PF03227(Gamma interferon inducible lysosomal thiol reductase (GILT))
Q9Y383	Putative RNA-binding protein Luc7-like 2	LUC7L2	Q9Y383	Q9Y383;A0A0A6YYJ8;B3KRR1;B3KSL5	LUC7L2	Putative RNA-binding protein Luc7-like 2	LC7L2_HUMAN	24	73741.2	76253.4	74997.3	37491.4	39604.2	38547.8	1.94557	0.00202143	GO:0006376(BP:mRNA splice site selection);GO:0005685(CC:U1 snRNP);GO:0016607(CC:nuclear speck);GO:0071004(CC:U2-type prespliceosome);GO:0003723(MF:RNA binding);GO:0003729(MF:mRNA binding);GO:0019899(MF:enzyme binding)	hsa:51631		Nuclear	PF03194(LUC7 N_terminus)
P62851	Small ribosomal subunit protein eS25	RPS25	P62851	P62851	RPS25	Small ribosomal subunit protein eS25	RS25_HUMAN	8	509848	485157	497502	261707	250504	256106	1.94257	0.0031391	GO:0002181(BP:cytoplasmic translation);GO:0006364(BP:rRNA processing);GO:0006412(BP:translation);GO:0042274(BP:ribosomal small subunit biogenesis);GO:0005634(CC:nucleus);GO:0005654(CC:nucleoplasm);GO:0005730(CC:nucleolus);GO:0005737(CC:cytoplasm);GO:0005829(CC:cytosol);GO:0005840(CC:ribosome);GO:0014069(CC:postsynaptic density);GO:0015935(CC:small ribosomal subunit);GO:0022626(CC:cytosolic riboso…	hsa:6230(RPS25)	hsa03010(Ribosome);hsa05171(Coronavirus disease - COVID-19)	Nuclear	PF03297(S25 ribosomal protein)
P27635	Large ribosomal subunit protein uL16	RPL10	P27635	P27635;Q96L21;F8W7C6;X1WI28;X5D2T3;H7C123;H7C2C5	RPL10	Large ribosomal subunit protein uL16	RL10_HUMAN	19	257832	267283	262558	139426	131093	135260	1.94114	0.00244032	GO:0000027(BP:ribosomal large subunit assembly);GO:0000122(BP:negative regulation of transcription by RNA polymerase II);GO:0002181(BP:cytoplasmic translation);GO:0006412(BP:translation);GO:0006417(BP:regulation of translation);GO:0043066(BP:negative regulation of apoptotic process);GO:1990403(BP:embryonic brain development);GO:0005634(CC:nucleus);GO:0005783(CC:endoplasmic reticulum);GO:0005829(C…	hsa:6134(RPL10)	hsa03010(Ribosome);hsa05171(Coronavirus disease - COVID-19)	Cytoplasmic	PF00252(Ribosomal protein L16p/L10e)
O43172	U4/U6 small nuclear ribonucleoprotein Prp4	PRPF4	O43172	O43172;B2R7V4;Q59EL4;Q5T1M7;Q6IAP9	PRPF4	U4/U6 small nuclear ribonucleoprotein Prp4	PRP4_HUMAN	14	26464	21820.3	24142.2	12809.1	12096.3	12452.7	1.93871	0.0380903	GO:0000375(BP:RNA splicing, via transesterification reactions);GO:0000398(BP:mRNA splicing, via spliceosome);GO:0006396(BP:RNA processing);GO:0008380(BP:RNA splicing);GO:0005634(CC:nucleus);GO:0005654(CC:nucleoplasm);GO:0005681(CC:spliceosomal complex);GO:0015030(CC:Cajal body);GO:0016607(CC:nuclear speck);GO:0046540(CC:U4/U6 x U5 tri-snRNP complex);GO:0071001(CC:U4/U6 snRNP);GO:0071005(CC:U2-typ…	hsa:9128(PRPF4)	hsa03040(Spliceosome)	Cytoplasmic;Mitochondrial	PF08799(pre-mRNA processing factor 4 (PRP4) like);PF00400(WD domain, G-beta repeat)
V9HW89	Sorbitol dehydrogenase	HEL-S-95n	V9HW89	Q00796;A0A6I8PIS1;B4DKI2;V9HW89	HEL-S-95n	Sorbitol dehydrogenase	V9HW89_HUMAN	40	170741	167636	169188	87484	87277.1	87380.6	1.93623	0.000361544	GO:0006062(BP:sorbitol catabolic process);GO:0031514(CC:motile cilium);GO:0031966(CC:mitochondrial membrane);GO:0003939(MF:L-iditol 2-dehydrogenase activity);GO:0008270(MF:zinc ion binding)			Cytoplasmic	PF00107(Zinc-binding dehydrogenase);PF08240(Alcohol dehydrogenase GroES-like domain)
Q9BSH5	Haloacid dehalogenase-like hydrolase domain-containing protein 3	HDHD3	Q9BSH5	Q9BSH5;B3KUF6	HDHD3	Haloacid dehalogenase-like hydrolase domain-containing protein 3	HDHD3_HUMAN	17	104468	87152.4	95810.2	52419.6	46637.4	49528.5	1.93445	0.0367648	GO:0005634(CC:nucleus);GO:0005730(CC:nucleolus);GO:0043231(CC:intracellular membrane-bounded organelle)	hsa:81932		Cytoplasmic;Mitochondrial	PF00702(haloacid dehalogenase-like hydrolase)
P12236	ADP/ATP translocase 3	SLC25A6	P12236	P12236;Q6I9V5;Q59EI9	SLC25A6	ADP/ATP translocase 3	ADT3_HUMAN	5	97310	102091	99700.5	57277.6	45864.1	51570.8	1.93327	0.0161271	GO:0006915(BP:apoptotic process);GO:0140021(BP:mitochondrial ADP transmembrane transport);GO:1901029(BP:negative regulation of mitochondrial outer membrane permeabilization involved in apoptotic signaling pathway);GO:1990544(BP:mitochondrial ATP transmembrane transport);GO:0005634(CC:nucleus);GO:0005739(CC:mitochondrion);GO:0005743(CC:mitochondrial inner membrane);GO:0005744(CC:TIM23 mitochondria…	hsa:293(SLC25A6)	hsa04020(Calcium signaling pathway);hsa04022(cGMP-PKG signaling pathway);hsa04217(Necroptosis);hsa04218(Cellular senescence);hsa04613(Neutrophil extracellular trap formation);hsa05208(Chemical carcinogenesis - reactive oxygen species);hsa05166(Human T-cell leukemia virus 1 infection);hsa05164(Influenza A);hsa05010(Alzheimer disease);hsa05012(Parkinson disease);hsa05016(Huntington disease);hsa0501…	Mitochondrial	PF00153(Mitochondrial carrier protein)
O60264	SWI/SNF-related matrix-associated actin-dependent regulator of chromatin subfamily A member 5	SMARCA5	O60264	O60264;P28370;B7ZLQ5;A0A0A0MRP6;B4DZC0;B7ZAX9;Q86UA8;D7EZH4;Q4W5H1	SMARCA5	SWI/SNF-related matrix-associated actin-dependent regulator of chromatin subfamily A member 5	SMCA5_HUMAN	34	40522.2	38796.8	39659.5	18890.1	22187.5	20538.8	1.93096	0.00933815	GO:0000183(BP:rDNA heterochromatin assembly);GO:0006275(BP:regulation of DNA replication);GO:0006281(BP:DNA repair);GO:0006325(BP:chromatin organization);GO:0006334(BP:nucleosome assembly);GO:0006338(BP:chromatin remodeling);GO:0006352(BP:DNA-templated transcription, initiation);GO:0006355(BP:regulation of transcription, DNA-templated);GO:0006357(BP:regulation of transcription by RNA polymerase I…	hsa:8467(SMARCA5)	hsa03082(ATP-dependent chromatin remodeling)	Nuclear	PF09110(HAND);PF00271(Helicase conserved C-terminal domain);PF00176(SNF2-related domain);PF09111(SLIDE)
Q15185	Prostaglandin E synthase 3	PTGES3	Q15185	Q15185;A0A087WYT3;B3KUY2	PTGES3	Prostaglandin E synthase 3	TEBP_HUMAN	11	321346	328692	325019	169153	167949	168551	1.92831	0.000565373	GO:0000723(BP:telomere maintenance);GO:0001516(BP:prostaglandin biosynthetic process);GO:0005978(BP:glycogen biosynthetic process);GO:0006457(BP:protein folding);GO:0007004(BP:telomere maintenance via telomerase);GO:0007165(BP:signal transduction);GO:0019371(BP:cyclooxygenase pathway);GO:0042327(BP:positive regulation of phosphorylation);GO:0042921(BP:glucocorticoid receptor signaling pathway);GO…	hsa:10728(PTGES3)	hsa00590(Arachidonic acid metabolism);hsa05207(Chemical carcinogenesis - receptor activation)	Nuclear	PF04969(CS domain)
Q13162	Peroxiredoxin-4	PRDX4	Q13162	Q13162;V9HW63;A6NG45	PRDX4	Peroxiredoxin-4	PRDX4_HUMAN	17	266038	264284	265161	134940	140177	137558	1.92762	0.00046801	GO:0006979(BP:response to oxidative stress);GO:0007252(BP:I-kappaB phosphorylation);GO:0007283(BP:spermatogenesis);GO:0008584(BP:male gonad development);GO:0022417(BP:protein maturation by protein folding);GO:0030198(BP:extracellular matrix organization);GO:0042744(BP:hydrogen peroxide catabolic process);GO:0045454(BP:cell redox homeostasis);GO:2000255(BP:negative regulation of male germ cell pro…	hsa:10549		Cytoplasmic	PF00578(AhpC/TSA family);PF10417(C-terminal domain of 1-Cys peroxiredoxin)
Q9Y5S9	RNA-binding protein 8A	RBM8A	Q9Y5S9	Q9Y5S9;A0A023T787	RBM8A	RNA-binding protein 8A	RBM8A_HUMAN	8	132736	132503	132620	66182	71473.5	68827.8	1.92683	0.00171905	GO:0000184(BP:nuclear-transcribed mRNA catabolic process, nonsense-mediated decay);GO:0000381(BP:regulation of alternative mRNA splicing, via spliceosome);GO:0000398(BP:mRNA splicing, via spliceosome);GO:0006406(BP:mRNA export from nucleus);GO:0006417(BP:regulation of translation);GO:0008380(BP:RNA splicing);GO:0050684(BP:regulation of mRNA processing);GO:2000622(BP:regulation of nuclear-transcri…	hsa:9939(RBM8A)	hsa03040(Spliceosome);hsa03013(Nucleocytoplasmic transport);hsa03015(mRNA surveillance pathway)	Nuclear	PF00076(RNA recognition motif)
Q96D15	Reticulocalbin-3	RCN3	Q96D15	Q96D15;M0QZH0	RCN3	Reticulocalbin-3	RCN3_HUMAN	12	84999	80622.7	82810.9	50856.6	35188.7	43022.7	1.92482	0.039341	GO:0009306(BP:protein secretion);GO:0010952(BP:positive regulation of peptidase activity);GO:0015031(BP:protein transport);GO:0032964(BP:collagen biosynthetic process);GO:0036503(BP:ERAD pathway);GO:0043129(BP:surfactant homeostasis);GO:0051896(BP:regulation of protein kinase B signaling);GO:0055091(BP:phospholipid homeostasis);GO:0060428(BP:lung epithelium development);GO:0005783(CC:endoplasmic …	hsa:57333		Cytoplasmic	PF13202(EF hand);PF13499(EF-hand domain pair)
Q562Z4	Actin-like protein (Fragment)	ACT	Q562Z4	Q562Z4	ACT	Actin-like protein (Fragment)	Q562Z4_HUMAN	2	40406.3	47023.9	43715.1	19300.7	26188.9	22744.8	1.92198	0.0481541				Cytoplasmic;Mitochondrial	PF00022(Actin)
Q99611	Selenide, water dikinase 2	SEPHS2	Q99611	Q99611;B4E093;Q8N9T3;Q8NAW0	SEPHS2	Selenide, water dikinase 2	SPS2_HUMAN	7	24762.2	27731.8	26247	16176.4	11248.2	13712.3	1.91412	0.0488487	GO:0001887(BP:selenium compound metabolic process);GO:0016259(BP:selenocysteine metabolic process);GO:0016260(BP:selenocysteine biosynthetic process);GO:0016310(BP:phosphorylation);GO:0005737(CC:cytoplasm);GO:0005829(CC:cytosol);GO:0004756(MF:selenide, water dikinase activity);GO:0005524(MF:ATP binding);GO:0046872(MF:metal ion binding)	hsa:22928(SEPHS2)	hsa00450(Selenocompound metabolism)		PF00586(AIR synthase related protein, N-terminal domain);PF02769(AIR synthase related protein, C-terminal domain)
P02792	Ferritin light chain	FTL	P02792	P02792;A0A384MDR3;B1Q3B3;B1Q3B4;Q6S4P3	FTL	Ferritin light chain	FRIL_HUMAN	22	934329	918251	926290	488588	479768	484178	1.91312	0.000429848	GO:0006826(BP:iron ion transport);GO:0006879(BP:cellular iron ion homeostasis);GO:0006880(BP:intracellular sequestering of iron ion);GO:0005576(CC:extracellular region);GO:0005737(CC:cytoplasm);GO:0005829(CC:cytosol);GO:0008043(CC:intracellular ferritin complex);GO:0016020(CC:membrane);GO:0035578(CC:azurophil granule lumen);GO:0044754(CC:autolysosome);GO:0070062(CC:extracellular exosome);GO:00055…	hsa:2512(FTL)	hsa00860(Porphyrin metabolism);hsa04216(Ferroptosis);hsa04217(Necroptosis);hsa04978(Mineral absorption)	Cytoplasmic	PF00210(Ferritin-like domain)
O96011	Peroxisomal membrane protein 11B	PEX11B	O96011	O96011	PEX11B	Peroxisomal membrane protein 11B	PX11B_HUMAN	7	23134.9	26270.4	24702.7	11503.1	14342.5	12922.8	1.91156	0.0307576	GO:0007031(BP:peroxisome organization);GO:0007165(BP:signal transduction);GO:0016559(BP:peroxisome fission);GO:0044375(BP:regulation of peroxisome size);GO:0005654(CC:nucleoplasm);GO:0005739(CC:mitochondrion);GO:0005777(CC:peroxisome);GO:0005778(CC:peroxisomal membrane);GO:0005829(CC:cytosol);GO:0016020(CC:membrane);GO:0032991(CC:protein-containing complex);GO:0043231(CC:intracellular membrane-bo…	hsa:8799(PEX11B)	hsa04146(Peroxisome)	Mitochondrial	PF05648(Peroxisomal biogenesis factor 11 (PEX11))
Q8TCJ2	Dolichyl-diphosphooligosaccharide--protein glycosyltransferase subunit STT3B	STT3B	Q8TCJ2	Q8TCJ2	STT3B	Dolichyl-diphosphooligosaccharide--protein glycosyltransferase subunit STT3B	STT3B_HUMAN	13	138563	141246	139904	76996.8	69575.7	73286.2	1.90901	0.0034895	GO:0006487(BP:protein N-linked glycosylation);GO:0006516(BP:glycoprotein catabolic process);GO:0006986(BP:response to unfolded protein);GO:0018279(BP:protein N-linked glycosylation via asparagine);GO:0030433(BP:ubiquitin-dependent ERAD pathway);GO:0043686(BP:co-translational protein modification);GO:0043687(BP:post-translational protein modification);GO:0005783(CC:endoplasmic reticulum);GO:000578…	hsa:201595(STT3B)	hsa00510(N-Glycan biosynthesis);hsa00513(Various types of N-glycan biosynthesis);hsa04141(Protein processing in endoplasmic reticulum)	PlasmaMembrane	PF02516(Oligosaccharyl transferase STT3, N-terminal);PF21436(STT3/PglB/AglB core domain)
Q9HC07	Putative divalent cation/proton antiporter TMEM165	TMEM165	Q9HC07	Q9HC07;V9GY93;B3KNQ2;V9GYC8	TMEM165	Putative divalent cation/proton antiporter TMEM165	TM165_HUMAN	2	23214.7	21636.9	22425.8	12853	10662.3	11757.6	1.90734	0.0156361	GO:0006487(BP:protein N-linked glycosylation);GO:0006816(BP:calcium ion transport);GO:0006828(BP:manganese ion transport);GO:0006874(BP:cellular calcium ion homeostasis);GO:0032468(BP:Golgi calcium ion homeostasis);GO:0032472(BP:Golgi calcium ion transport);GO:0035751(BP:regulation of lysosomal lumen pH);GO:0070588(BP:calcium ion transmembrane transport);GO:0071421(BP:manganese ion transmembrane …	hsa:55858		PlasmaMembrane	PF01169(Uncharacterized protein family UPF0016)
O43278	Kunitz-type protease inhibitor 1	SPINT1	O43278	O43278;H3BVD9;B2RBU9;B4DTF6;H3BMB6	SPINT1	Kunitz-type protease inhibitor 1	SPIT1_HUMAN	11	21309.1	21854.4	21581.8	11282.3	11373.4	11327.9	1.90519	0.000725964	GO:0001843(BP:neural tube closure);GO:0008544(BP:epidermis development);GO:0030198(BP:extracellular matrix organization);GO:0045687(BP:positive regulation of glial cell differentiation);GO:0060429(BP:epithelium development);GO:0060670(BP:branching involved in labyrinthine layer morphogenesis);GO:0060674(BP:placenta blood vessel development);GO:0071773(BP:cellular response to BMP stimulus);GO:2000…	hsa:6692(SPINT1)	hsa05202(Transcriptional misregulation in cancer);hsa05215(Prostate cancer)	Extracellular	PF07502(MANEC domain);PF00057(Low-density lipoprotein receptor domain class A);PF00014(Kunitz/Bovine pancreatic trypsin inhibitor domain)
O00560	Syntenin-1	SDCBP	O00560	O00560;G5EA09;B4DHN5;B4DQ93;E9PBU7	SDCBP	Syntenin-1	SDCB1_HUMAN	8	34994.8	39082.2	37038.5	20583.1	18304.5	19443.8	1.9049	0.017229	GO:0000122(BP:negative regulation of transcription by RNA polymerase II);GO:0002091(BP:negative regulation of receptor internalization);GO:0006508(BP:proteolysis);GO:0006612(BP:protein targeting to membrane);GO:0006930(BP:substrate-dependent cell migration, cell extension);GO:0007265(BP:Ras protein signal transduction);GO:0007268(BP:chemical synaptic transmission);GO:0007346(BP:regulation of mito…	hsa:6386		Mitochondrial	PF00595(PDZ domain)
P51114	RNA-binding protein FXR1	FXR1	P51114	P51114;A0A0F7KYT8;A0A0F7L0Q8;A0A0F7L1S3;A0A8V8TMQ1;A0A8V8TNP6;B4DM21;B4DM78;B4DXZ6;E7EU85;E9PFF5;B4DGH9;C9JY20;C9JZE0	FXR1	RNA-binding protein FXR1	FXR1_HUMAN	13	74320.5	73471.4	73895.9	41241.8	36413.7	38827.8	1.90317	0.00484982	GO:0000381(BP:regulation of alternative mRNA splicing, via spliceosome);GO:0001934(BP:positive regulation of protein phosphorylation);GO:0006915(BP:apoptotic process);GO:0007286(BP:spermatid development);GO:0007517(BP:muscle organ development);GO:0017148(BP:negative regulation of translation);GO:0021542(BP:dentate gyrus development);GO:0032720(BP:negative regulation of tumor necrosis factor produ…	hsa:8087		Cytoplasmic;Nuclear	PF12235(Fragile X-related 1 protein core C terminal);PF16096(Fragile X-related 1 protein C-terminal region 2);PF18336(Fragile X messenger ribonucleoprotein 1, Tudor domain);PF16097(Fragile X-related 1 protein C-terminal region 3);PF05641(Agenet domain);PF00013(KH domain);PF17904(FMRP KH0 domain)
P25205	DNA replication licensing factor MCM3	MCM3	P25205	P25205;A0A0S2Z4T1;A0A499FHX9;J3KQ69;A0A0S2Z492;B2R7C5;B4DS46;B4DUQ9;Q53HJ4;Q8NHX6	MCM3	DNA replication licensing factor MCM3	MCM3_HUMAN	33	61480.8	60813.7	61147.2	32745.9	31692.4	32219.2	1.89785	0.00046419	GO:0000727(BP:double-strand break repair via break-induced replication);GO:0006268(BP:DNA unwinding involved in DNA replication);GO:0006270(BP:DNA replication initiation);GO:0006271(BP:DNA strand elongation involved in DNA replication);GO:0030174(BP:regulation of DNA-templated DNA replication initiation);GO:1902975(BP:mitotic DNA replication initiation);GO:0000781(CC:chromosome, telomeric region)…	hsa:4172(MCM3)	hsa03030(DNA replication);hsa04110(Cell cycle)	Nuclear	PF17207(MCM OB domain);PF14551(MCM N-terminal domain);PF17855(MCM AAA-lid domain);PF00493(MCM P-loop domain)
Q9ULC4	Malignant T-cell-amplified sequence 1	MCTS1	Q9ULC4	Q9ULC4;A0A3B3IRV3	MCTS1	Malignant T-cell-amplified sequence 1	MCTS1_HUMAN	7	136071	127804	131938	78704.9	60629.3	69667.1	1.89383	0.0245377	GO:0001731(BP:formation of translation preinitiation complex);GO:0006974(BP:cellular response to DNA damage stimulus);GO:0007049(BP:cell cycle);GO:0008284(BP:positive regulation of cell population proliferation);GO:0032790(BP:ribosome disassembly);GO:0075522(BP:IRES-dependent viral translational initiation);GO:0005737(CC:cytoplasm);GO:0003723(MF:RNA binding);GO:0003743(MF:translation initiation f…	hsa:28985		Cytoplasmic;Mitochondrial	PF17832(Pre-PUA-like domain);PF01472(PUA domain)
O43395	U4/U6 small nuclear ribonucleoprotein Prp3	PRPF3	O43395	O43395;B2R791;B4DLS8;B4DM28;Q53GV6	PRPF3	U4/U6 small nuclear ribonucleoprotein Prp3	PRPF3_HUMAN	16	31186.5	33227.5	32207	15824.6	18203.7	17014.2	1.89295	0.0104752	GO:0000244(BP:spliceosomal tri-snRNP complex assembly);GO:0000375(BP:RNA splicing, via transesterification reactions);GO:0000398(BP:mRNA splicing, via spliceosome);GO:0006397(BP:mRNA processing);GO:0008380(BP:RNA splicing);GO:0005634(CC:nucleus);GO:0005654(CC:nucleoplasm);GO:0005681(CC:spliceosomal complex);GO:0005829(CC:cytosol);GO:0015030(CC:Cajal body);GO:0016607(CC:nuclear speck);GO:0046540(C…	hsa:9129(PRPF3)	hsa03040(Spliceosome)	Nuclear	PF08572(pre-mRNA processing factor 3 domain);PF06544(Small nuclear ribonucleoprotein Prp3, C-terminal domain);PF01480(PWI domain)
Q9BPW8	Protein NipSnap homolog 1	NIPSNAP1	Q9BPW8	Q9BPW8;A8K4I8;B4DQI7;C9JDV8;H7C2U6	NIPSNAP1	Protein NipSnap homolog 1	NIPS1_HUMAN	21	74592	72626.7	73609.4	37055.6	40769.5	38912.6	1.89166	0.00364636	GO:0019233(BP:sensory perception of pain);GO:0005739(CC:mitochondrion);GO:0097060(CC:synaptic membrane);GO:0042165(MF:neurotransmitter binding)	hsa:8508		Mitochondrial	PF07978(NIPSNAP)
P99999	Cytochrome c	CYCS	P99999	P99999;C9JFR7;G4XXL9	CYCS	Cytochrome c	CYC_HUMAN	12	542181	498967	520574	285656	264755	275206	1.89158	0.00943327	GO:0006122(BP:mitochondrial electron transport, ubiquinol to cytochrome c);GO:0006123(BP:mitochondrial electron transport, cytochrome c to oxygen);GO:0008635(BP:activation of cysteine-type endopeptidase activity involved in apoptotic process by cytochrome c);GO:0045333(BP:cellular respiration);GO:0097193(BP:intrinsic apoptotic signaling pathway);GO:0005634(CC:nucleus);GO:0005739(CC:mitochondrion)…	hsa:54205(CYCS)	hsa00190(Oxidative phosphorylation);hsa04210(Apoptosis);hsa04215(Apoptosis - multiple species);hsa04115(p53 signaling pathway);hsa05200(Pathways in cancer);hsa05210(Colorectal cancer);hsa05222(Small cell lung cancer);hsa05170(Human immunodeficiency virus 1 infection);hsa05161(Hepatitis B);hsa05160(Hepatitis C);hsa05164(Influenza A);hsa05162(Measles);hsa05168(Herpes simplex virus 1 infection);hsa0…	Mitochondrial	PF00034(Cytochrome c)
Q92597	Protein NDRG1	NDRG1	Q92597	Q92597;A0A7I2ST14;B3KU62;B3KWB2;B7Z4H0;B7Z505;B7Z5Z7;E5RJY1;E7ESM1;Q53EU7;Q597H1;Q8N959	NDRG1	Protein NDRG1	NDRG1_HUMAN	25	111136	107528	109332	64317.4	51421.4	57869.4	1.88929	0.0165096	GO:0007165(BP:signal transduction);GO:0008285(BP:negative regulation of cell population proliferation);GO:0010038(BP:response to metal ion);GO:0030330(BP:DNA damage response, signal transduction by p53 class mediator);GO:0032287(BP:peripheral nervous system myelin maintenance);GO:0045576(BP:mast cell activation);GO:0071456(BP:cellular response to hypoxia);GO:0005634(CC:nucleus);GO:0005737(CC:cyto…	hsa:10397		Cytoplasmic	PF03096(Ndr family)
Q96JP2	Unconventional myosin-XVB	MYO15B	Q96JP2	Q96JP2;A0A286YF23;A0A2R8YFM0	MYO15B	Unconventional myosin-XVB	MY15B_HUMAN	10	11935.7	12025.1	11980.4	5276.34	7413.36	6344.85	1.88821	0.0341763	GO:0005737(CC:cytoplasm);GO:0016459(CC:myosin complex);GO:0003774(MF:cytoskeletal motor activity);GO:0005524(MF:ATP binding)	hsa:80022(MYO15B)	hsa04814(Motor proteins)	Nuclear	PF07653(Variant SH3 domain);PF00063(Myosin head (motor domain));PF00784(MyTH4 domain)
Q15029	116 kDa U5 small nuclear ribonucleoprotein component	EFTUD2	Q15029	Q15029;A8KAP3;B3KX19;B4DZB1;Q6IBM8;B3KWY2;K7EJ74;K7EP67;Q8IXJ3	EFTUD2	116 kDa U5 small nuclear ribonucleoprotein component	U5S1_HUMAN	36	78719.6	74685.7	76702.6	41867.2	39383.9	40625.6	1.88804	0.00428239	GO:0000398(BP:mRNA splicing, via spliceosome);GO:0042220(BP:response to cocaine);GO:0071466(BP:cellular response to xenobiotic stimulus);GO:0005634(CC:nucleus);GO:0005654(CC:nucleoplasm);GO:0005829(CC:cytosol);GO:0015030(CC:Cajal body);GO:0016020(CC:membrane);GO:0016607(CC:nuclear speck);GO:0043231(CC:intracellular membrane-bounded organelle);GO:0046540(CC:U4/U6 x U5 tri-snRNP complex);GO:0071005…	hsa:9343(EFTUD2)	hsa03040(Spliceosome)	Cytoplasmic;Nuclear	PF14492(Elongation Factor G, domain III);PF03144(Elongation factor Tu domain 2);PF00009(Elongation factor Tu GTP binding domain);PF00679(Elongation factor G C-terminus);PF03764(Elongation factor G, domain IV);PF16004(116 kDa U5 small nuclear ribonucleoprotein component N-terminus)
Q12905	Interleukin enhancer-binding factor 2	ILF2	Q12905	Q12905;B4DY09;F4ZW62;F4ZW63;Q53FG3	ILF2	Interleukin enhancer-binding factor 2	ILF2_HUMAN	27	161026	161244	161135	81779.5	89052	85415.8	1.88648	0.0023003	GO:0045893(BP:positive regulation of transcription, DNA-templated);GO:0005576(CC:extracellular region);GO:0005634(CC:nucleus);GO:0005654(CC:nucleoplasm);GO:0005730(CC:nucleolus);GO:0005829(CC:cytosol);GO:0016020(CC:membrane);GO:0035580(CC:specific granule lumen);GO:1904724(CC:tertiary granule lumen);GO:1904813(CC:ficolin-1-rich granule lumen);GO:1990904(CC:ribonucleoprotein complex);GO:0003677(MF…	hsa:3608		Cytoplasmic;Nuclear	PF20965(DZF C-terminal domain);PF07528(DZF N-terminal domain)
P21964	Catechol O-methyltransferase	COMT	P21964	P21964;A0A140VJG8;E7EMS6;B8XPJ7;B8XPJ8	COMT	Catechol O-methyltransferase	COMT_HUMAN	23	79983.5	73157.2	76570.4	35122.4	46073.4	40597.9	1.88607	0.030698	GO:0006629(BP:lipid metabolic process);GO:0016036(BP:cellular response to phosphate starvation);GO:0032259(BP:methylation);GO:0032502(BP:developmental process);GO:0042135(BP:neurotransmitter catabolic process);GO:0042417(BP:dopamine metabolic process);GO:0042420(BP:dopamine catabolic process);GO:0042424(BP:catecholamine catabolic process);GO:0005829(CC:cytosol);GO:0005886(CC:plasma membrane);GO:0…	hsa:1312(COMT)	hsa00140(Steroid hormone biosynthesis);hsa00350(Tyrosine metabolism);hsa04728(Dopaminergic synapse)	Extracellular;PlasmaMembrane;Cytoplasmic	PF01596(O-methyltransferase)
P14174	Macrophage migration inhibitory factor	MIF	P14174	P14174;I4AY87	MIF	Macrophage migration inhibitory factor	MIF_HUMAN	4	513995	500027	507011	291242	246861	269052	1.88444	0.00942269	GO:0001516(BP:prostaglandin biosynthetic process);GO:0001819(BP:positive regulation of cytokine production);GO:0002906(BP:negative regulation of mature B cell apoptotic process);GO:0006954(BP:inflammatory response);GO:0007166(BP:cell surface receptor signaling pathway);GO:0008284(BP:positive regulation of cell population proliferation);GO:0010629(BP:negative regulation of gene expression);GO:0010…	hsa:4282(MIF)	hsa00350(Tyrosine metabolism);hsa00360(Phenylalanine metabolism)	Extracellular;Cytoplasmic	PF01187(Macrophage migration inhibitory factor (MIF))
P35637	RNA-binding protein FUS	FUS	P35637	P35637;H3BPE7;Q59H57;Q6IBQ5;Q8TBR3;A8K4H1;B4DR70;Q13344;Q70T18	FUS	RNA-binding protein FUS	FUS_HUMAN	17	228970	230851	229910	125509	118670	122090	1.88313	0.00108015	GO:0006355(BP:regulation of transcription, DNA-templated);GO:0006357(BP:regulation of transcription by RNA polymerase II);GO:0008380(BP:RNA splicing);GO:0043484(BP:regulation of RNA splicing);GO:0048255(BP:mRNA stabilization);GO:0051260(BP:protein homooligomerization);GO:1905168(BP:positive regulation of double-strand break repair via homologous recombination);GO:1990000(BP:amyloid fibril formati…	hsa:2521(FUS)	hsa03040(Spliceosome);hsa03015(mRNA surveillance pathway);hsa05202(Transcriptional misregulation in cancer);hsa05014(Amyotrophic lateral sclerosis);hsa05022(Pathways of neurodegeneration - multiple diseases)	Nuclear	PF00076(RNA recognition motif);PF00641(Zn-finger in Ran binding protein and others)
Q9Y5J7	Mitochondrial import inner membrane translocase subunit Tim9	TIMM9	Q9Y5J7	Q9Y5J7;A0A1W2PQS5;A0A1W2PRH9;G3V2F3;G3V502	TIMM9	Mitochondrial import inner membrane translocase subunit Tim9	TIM9_HUMAN	7	210793	215176	212984	108784	117446	113115	1.8829	0.00235385	GO:0006626(BP:protein targeting to mitochondrion);GO:0007605(BP:sensory perception of sound);GO:0045039(BP:protein insertion into mitochondrial inner membrane);GO:0005739(CC:mitochondrion);GO:0005743(CC:mitochondrial inner membrane);GO:0005758(CC:mitochondrial intermembrane space);GO:0042719(CC:mitochondrial intermembrane space protein transporter complex);GO:0042721(CC:TIM22 mitochondrial import…	hsa:26520		Extracellular;Cytoplasmic;Nuclear	PF02953(Tim10/DDP family zinc finger)
P31949	Protein S100-A11	S100A11	P31949	P31949;B2R5H0;V9HWH9	S100A11	Protein S100-A11	S10AB_HUMAN	15	1901260	1831500	1866380	965735	1021330	993532	1.87853	0.00260094	GO:0007165(BP:signal transduction);GO:0008156(BP:negative regulation of DNA replication);GO:0008285(BP:negative regulation of cell population proliferation);GO:0014911(BP:positive regulation of smooth muscle cell migration);GO:0001726(CC:ruffle);GO:0005576(CC:extracellular region);GO:0005615(CC:extracellular space);GO:0005634(CC:nucleus);GO:0005737(CC:cytoplasm);GO:0005912(CC:adherens junction);G…	hsa:6282		Extracellular	PF01023(S-100/ICaBP type calcium binding domain);PF00036(EF hand)
P09661	U2 small nuclear ribonucleoprotein A'	SNRPA1	P09661	P09661;H0YKK0;O95485;Q53G21;Q53G61;Q6NVW9;Q9UEN1	SNRPA1	U2 small nuclear ribonucleoprotein A'	RU2A_HUMAN	16	68484	74010.2	71247.1	33760.9	42133.1	37947	1.87754	0.0219435	GO:0000398(BP:mRNA splicing, via spliceosome);GO:0007283(BP:spermatogenesis);GO:0008380(BP:RNA splicing);GO:1903241(BP:U2-type prespliceosome assembly);GO:0005634(CC:nucleus);GO:0005654(CC:nucleoplasm);GO:0005681(CC:spliceosomal complex);GO:0005686(CC:U2 snRNP);GO:0016604(CC:nuclear body);GO:0016607(CC:nuclear speck);GO:0030532(CC:small nuclear ribonucleoprotein complex);GO:0071005(CC:U2-type pre…	hsa:6627(SNRPA1)	hsa03040(Spliceosome)	Nuclear	PF14580(Leucine-rich repeat)
P57088	Transmembrane protein 33	TMEM33	P57088	P57088;A6QKW0;D6RAA6	TMEM33	Transmembrane protein 33	TMM33_HUMAN	5	33449.6	32527.6	32988.6	17197.7	17993.3	17595.5	1.87483	0.0015611	GO:0034976(BP:response to endoplasmic reticulum stress);GO:0045087(BP:innate immune response);GO:0061024(BP:membrane organization);GO:0071786(BP:endoplasmic reticulum tubular network organization);GO:1903371(BP:regulation of endoplasmic reticulum tubular network organization);GO:1903896(BP:positive regulation of IRE1-mediated unfolded protein response);GO:1903899(BP:positive regulation of PERK-me…	hsa:55161(TMEM33)	hsa03013(Nucleocytoplasmic transport)	PlasmaMembrane	PF03661(Transmembrane protein 33/Nucleoporin POM33)
P26373	Large ribosomal subunit protein eL13	RPL13	P26373	P26373;A8K4C8;Q6NZ55;H3BUK8;J3KS98;O60250	RPL13	Large ribosomal subunit protein eL13	RL13_HUMAN	14	263459	248791	256125	137954	136183	137068	1.86859	0.00382791	GO:0001824(BP:blastocyst development);GO:0002181(BP:cytoplasmic translation);GO:0006412(BP:translation);GO:0060348(BP:bone development);GO:0005634(CC:nucleus);GO:0005730(CC:nucleolus);GO:0005737(CC:cytoplasm);GO:0005783(CC:endoplasmic reticulum);GO:0005829(CC:cytosol);GO:0016020(CC:membrane);GO:0022625(CC:cytosolic large ribosomal subunit);GO:0022626(CC:cytosolic ribosome);GO:0045202(CC:synapse);…	hsa:6137(RPL13)	hsa03010(Ribosome);hsa05171(Coronavirus disease - COVID-19)	Nuclear	PF01294(Ribosomal protein L13e)
Q96ER9	Mitochondrial potassium channel	CCDC51	Q96ER9	Q96ER9	CCDC51	Mitochondrial potassium channel	MITOK_HUMAN	7	22844	23522	23183	12407.2	12408.8	12408	1.86839	0.000988378	GO:0006884(BP:cell volume homeostasis);GO:0071805(BP:potassium ion transmembrane transport);GO:0140141(BP:mitochondrial potassium ion transmembrane transport);GO:0005743(CC:mitochondrial inner membrane);GO:0062157(CC:mitochondrial ATP-gated potassium channel complex);GO:0062156(MF:mitochondrial ATP-gated potassium channel activity)	hsa:79714		Mitochondrial
Q9UPU5	Ubiquitin carboxyl-terminal hydrolase 24	USP24	Q9UPU5	Q9UPU5;A0A0U1RQI9	USP24	Ubiquitin carboxyl-terminal hydrolase 24	UBP24_HUMAN	11	10833.3	11532.8	11183	5305.26	6666.03	5985.65	1.86831	0.0209858	GO:0006508(BP:proteolysis);GO:0005634(CC:nucleus);GO:0005654(CC:nucleoplasm);GO:0005829(CC:cytosol);GO:0004843(MF:cysteine-type deubiquitinase activity)	hsa:23358		Nuclear	PF00443(Ubiquitin carboxyl-terminal hydrolase)
P02751	Fibronectin	FN1	P02751	P02751;A0A384MR03;B7ZLE5;Q6MZF4	FN1	Fibronectin	FINC_HUMAN	153	1774480	1792590	1783535	973134	936782	954958	1.86766	0.000600095	GO:0001525(BP:angiogenesis);GO:0001932(BP:regulation of protein phosphorylation);GO:0006953(BP:acute-phase response);GO:0007044(BP:cell-substrate junction assembly);GO:0007155(BP:cell adhesion);GO:0007160(BP:cell-matrix adhesion);GO:0007161(BP:calcium-independent cell-matrix adhesion);GO:0007229(BP:integrin-mediated signaling pathway);GO:0007399(BP:nervous system development);GO:0007507(BP:heart …	hsa:2335(FN1)	hsa04151(PI3K-Akt signaling pathway);hsa04512(ECM-receptor interaction);hsa04510(Focal adhesion);hsa04820(Cytoskeleton in muscle cells);hsa04810(Regulation of actin cytoskeleton);hsa05200(Pathways in cancer);hsa05205(Proteoglycans in cancer);hsa05222(Small cell lung cancer);hsa05165(Human papillomavirus infection);hsa05135(Yersinia infection);hsa05100(Bacterial invasion of epithelial cells);hsa05…	Extracellular	PF00039(Fibronectin type I domain);PF00040(Fibronectin type II domain);PF00041(Fibronectin type III domain)
P62917	Large ribosomal subunit protein uL2	RPL8	P62917	P62917;E9PKZ0;G3V1A1	RPL8	Large ribosomal subunit protein uL2	RL8_HUMAN	11	264324	278411	271368	134438	156339	145388	1.8665	0.0105134	GO:0002181(BP:cytoplasmic translation);GO:0006412(BP:translation);GO:0005737(CC:cytoplasm);GO:0005829(CC:cytosol);GO:0005925(CC:focal adhesion);GO:0014069(CC:postsynaptic density);GO:0016020(CC:membrane);GO:0022625(CC:cytosolic large ribosomal subunit);GO:0022626(CC:cytosolic ribosome);GO:0042788(CC:polysomal ribosome);GO:0098794(CC:postsynapse);GO:0003723(MF:RNA binding);GO:0003735(MF:structural…	hsa:6132(RPL8)	hsa03010(Ribosome);hsa05171(Coronavirus disease - COVID-19)	Cytoplasmic	PF00181(Ribosomal Proteins L2, RNA binding domain);PF03947(Ribosomal Proteins L2, C-terminal domain)
Q10713	Mitochondrial-processing peptidase subunit alpha	PMPCA	Q10713	Q10713;A0A994J5B5;A0A994J5C0;A0A994J5K1;A0A994J5K6;A0A994J5X6;A0A994J7S6;A0A9H4AR20;A0A9L9PWU5;B4DRK5;Q5SXN9	PMPCA	Mitochondrial-processing peptidase subunit alpha	MPPA_HUMAN	25	42874.1	35900.6	39387.3	21693.7	20512.7	21103.2	1.86642	0.0354325	GO:0006627(BP:protein processing involved in protein targeting to mitochondrion);GO:0005615(CC:extracellular space);GO:0005739(CC:mitochondrion);GO:0005743(CC:mitochondrial inner membrane);GO:0017087(CC:mitochondrial processing peptidase complex);GO:0004222(MF:metalloendopeptidase activity);GO:0046872(MF:metal ion binding)	hsa:23203		Mitochondrial	PF05193(Peptidase M16 inactive domain);PF00675(Insulinase (Peptidase family M16))
P31689	DnaJ homolog subfamily A member 1	DNAJA1	P31689	P31689;B7Z5C0;Q9NXZ8	DNAJA1	DnaJ homolog subfamily A member 1	DNJA1_HUMAN	11	112426	96673.7	104550	51171.5	61010.7	56091.1	1.86393	0.034817	GO:0006457(BP:protein folding);GO:0006986(BP:response to unfolded protein);GO:0007283(BP:spermatogenesis);GO:0009408(BP:response to heat);GO:0030317(BP:flagellated sperm motility);GO:0030521(BP:androgen receptor signaling pathway);GO:0031397(BP:negative regulation of protein ubiquitination);GO:0042026(BP:protein refolding);GO:0043065(BP:positive regulation of apoptotic process);GO:0043066(BP:nega…	hsa:3301(DNAJA1)	hsa04141(Protein processing in endoplasmic reticulum)	Nuclear	PF01556(DnaJ C terminal domain);PF00226(DnaJ domain);PF00684(DnaJ central domain)
P08579	U2 small nuclear ribonucleoprotein B''	SNRPB2	P08579	P08579;B5BTZ8	SNRPB2	U2 small nuclear ribonucleoprotein B''	RU2B_HUMAN	11	189754	191177	190466	105563	98949.4	102256	1.86263	0.00146718	GO:0000398(BP:mRNA splicing, via spliceosome);GO:1903241(BP:U2-type prespliceosome assembly);GO:0001650(CC:fibrillar center);GO:0005634(CC:nucleus);GO:0005654(CC:nucleoplasm);GO:0005681(CC:spliceosomal complex);GO:0005685(CC:U1 snRNP);GO:0005686(CC:U2 snRNP);GO:0016607(CC:nuclear speck);GO:0036464(CC:cytoplasmic ribonucleoprotein granule);GO:0071005(CC:U2-type precatalytic spliceosome);GO:0071007…	hsa:6629(SNRPB2)	hsa03040(Spliceosome)	Nuclear	PF00076(RNA recognition motif)
P25398	Small ribosomal subunit protein eS12	RPS12	P25398	P25398	RPS12	Small ribosomal subunit protein eS12	RS12_HUMAN	12	184872	202820	193846	100083	108077	104080	1.86247	0.0117659	GO:0002181(BP:cytoplasmic translation);GO:0006412(BP:translation);GO:0042274(BP:ribosomal small subunit biogenesis);GO:0090263(BP:positive regulation of canonical Wnt signaling pathway);GO:0005654(CC:nucleoplasm);GO:0005730(CC:nucleolus);GO:0005737(CC:cytoplasm);GO:0005794(CC:Golgi apparatus);GO:0005829(CC:cytosol);GO:0016020(CC:membrane);GO:0022626(CC:cytosolic ribosome);GO:0022627(CC:cytosolic …	hsa:6206(RPS12)	hsa03010(Ribosome);hsa05171(Coronavirus disease - COVID-19)	Cytoplasmic	PF01248(Ribosomal protein L7Ae/L30e/S12e/Gadd45 family)
P62826	GTP-binding nuclear protein Ran	RAN	P62826	P62826;B5MDF5;F5H018;H0YFC6;J3KQE5;Q0EFC9;Q96QB7	RAN	GTP-binding nuclear protein Ran	RAN_HUMAN	19	402054	386183	394118	202331	220987	211659	1.86204	0.00447495	GO:0000054(BP:ribosomal subunit export from nucleus);GO:0000055(BP:ribosomal large subunit export from nucleus);GO:0000056(BP:ribosomal small subunit export from nucleus);GO:0000070(BP:mitotic sister chromatid segregation);GO:0000278(BP:mitotic cell cycle);GO:0006259(BP:DNA metabolic process);GO:0006606(BP:protein import into nucleus);GO:0006611(BP:protein export from nucleus);GO:0007052(BP:mitot…	hsa:5901(RAN)	hsa03013(Nucleocytoplasmic transport);hsa03008(Ribosome biogenesis in eukaryotes);hsa03250(Viral life cycle - HIV-1);hsa05166(Human T-cell leukemia virus 1 infection)	Cytoplasmic	PF00071(Ras family)
Q08945	FACT complex subunit SSRP1	SSRP1	Q08945	Q08945;Q59GH7	SSRP1	FACT complex subunit SSRP1	SSRP1_HUMAN	19	209630	189084	199357	125436	88783.3	107110	1.86124	0.048154	GO:0006260(BP:DNA replication);GO:0006281(BP:DNA repair);GO:0006334(BP:nucleosome assembly);GO:0006337(BP:nucleosome disassembly);GO:1902275(BP:regulation of chromatin organization);GO:0005634(CC:nucleus);GO:0005654(CC:nucleoplasm);GO:0005730(CC:nucleolus);GO:0035101(CC:FACT complex);GO:0003677(MF:DNA binding);GO:0003723(MF:RNA binding);GO:0031491(MF:nucleosome binding);GO:0042393(MF:histone bind…	hsa:6749		Nuclear	PF00505(HMG (high mobility group) box);PF21103(SSRP1 PH domain);PF03531(Structure-specific recognition protein (SSRP1));PF21092(FACT complex subunit SSRP1, C-terminal domain);PF17292(POB3-like N-terminal PH domain);PF08512(Histone chaperone Rttp106-like, middle domain)
P23396	Small ribosomal subunit protein uS3	RPS3	P23396	P23396;E9PL09;Q53G83;E9PPU1;F2Z2S8;H0YCJ7;H0YEU2;H0YF32;E9PJH4;E9PK82;E9PQ96	RPS3	Small ribosomal subunit protein uS3	RS3_HUMAN	33	386411	379509	382960	210364	201289	205826	1.8606	0.00103415	GO:0002181(BP:cytoplasmic translation);GO:0006281(BP:DNA repair);GO:0006284(BP:base-excision repair);GO:0006412(BP:translation);GO:0006413(BP:translational initiation);GO:0006915(BP:apoptotic process);GO:0006974(BP:cellular response to DNA damage stimulus);GO:0007059(BP:chromosome segregation);GO:0010628(BP:positive regulation of gene expression);GO:0017148(BP:negative regulation of translation);…	hsa:6188(RPS3)	hsa03010(Ribosome);hsa05171(Coronavirus disease - COVID-19);hsa05130(Pathogenic Escherichia coli infection);hsa05132(Salmonella infection)	Cytoplasmic	PF00189(Ribosomal protein S3, C-terminal domain);PF07650(KH domain)
P18754	Regulator of chromosome condensation	RCC1	P18754	P18754;A0A0S2Z3I4;A0A0S2Z404;C9J3R0;C9JMJ4;C9JQZ4;C9JRH2;C9JW69;Q5T081	RCC1	Regulator of chromosome condensation	RCC1_HUMAN	18	69486.1	76119.8	72802.9	39454.4	38819.6	39137	1.86021	0.00965393	GO:0000082(BP:G1/S transition of mitotic cell cycle);GO:0007052(BP:mitotic spindle organization);GO:0007059(BP:chromosome segregation);GO:0007084(BP:mitotic nuclear membrane reassembly);GO:0007088(BP:regulation of mitotic nuclear division);GO:0016032(BP:viral process);GO:0051225(BP:spindle assembly);GO:0051301(BP:cell division);GO:0000785(CC:chromatin);GO:0000794(CC:condensed nuclear chromosome);…	hsa:1104		Cytoplasmic;Nuclear	PF00415(Regulator of chromosome condensation (RCC1) repeat)
Q96CU9	FAD-dependent oxidoreductase domain-containing protein 1	FOXRED1	Q96CU9	Q96CU9;A0A8I5KSK3;A0A8I5KTW5;A0A8I5KUS8;A0A8J9AK24;B4DI59;B4DQI0;B4DXM1	FOXRED1	FAD-dependent oxidoreductase domain-containing protein 1	FXRD1_HUMAN	4	36237	32949.6	34593.3	19871.3	17325.5	18598.4	1.86001	0.0164773	GO:0032981(BP:mitochondrial respiratory chain complex I assembly);GO:0005737(CC:cytoplasm);GO:0005739(CC:mitochondrion);GO:0005743(CC:mitochondrial inner membrane);GO:0005747(CC:mitochondrial respiratory chain complex I);GO:0016491(MF:oxidoreductase activity)	hsa:55572		Cytoplasmic;Mitochondrial	PF01266(FAD dependent oxidoreductase)
P63165	Small ubiquitin-related modifier 1	SUMO1	P63165	G2XKQ0;P63165;B8ZZJ0;B8ZZN6;B9A032;A0A5P8PBC0	SUMO1	Small ubiquitin-related modifier 1	SUMO1_HUMAN	4	135479	125856	130668	69333.2	71197.5	70265.4	1.85963	0.00651921	GO:0006281(BP:DNA repair);GO:0010621(BP:negative regulation of transcription by transcription factor localization);GO:0016925(BP:protein sumoylation);GO:0030578(BP:PML body organization);GO:0031334(BP:positive regulation of protein-containing complex assembly);GO:0032436(BP:positive regulation of proteasomal ubiquitin-dependent protein catabolic process);GO:0032880(BP:regulation of protein locali…	hsa:7341(SUMO1)	hsa03013(Nucleocytoplasmic transport);hsa05418(Fluid shear stress and atherosclerosis)	Nuclear	PF11976(Ubiquitin-2 like Rad60 SUMO-like)
O15162	Phospholipid scramblase 1	PLSCR1	O15162	O15162;C9J7K9;C9JE06;C9J0H3	PLSCR1	Phospholipid scramblase 1	PLS1_HUMAN	4	31998.3	34702.1	33350.2	16554.8	19312.8	17933.8	1.85963	0.0153314	GO:0006659(BP:phosphatidylserine biosynthetic process);GO:0006915(BP:apoptotic process);GO:0006953(BP:acute-phase response);GO:0010288(BP:response to lead ion);GO:0010628(BP:positive regulation of gene expression);GO:0017121(BP:plasma membrane phospholipid scrambling);GO:0030168(BP:platelet activation);GO:0033003(BP:regulation of mast cell activation);GO:0035456(BP:response to interferon-beta);GO…	hsa:5359		Extracellular	PF03803(Scramblase)
P56277	Cx9C motif-containing protein 4	CMC4	P56277	P56277	CMC4	Cx9C motif-containing protein 4	CMC4_HUMAN	4	14394.8	16661.8	15528.3	7388.19	9328.2	8358.19	1.85785	0.0406705	GO:0005739(CC:mitochondrion);GO:0005758(CC:mitochondrial intermembrane space)	hsa:100272147		Mitochondrial;Nuclear	PF08991(Mature-T-Cell Proliferation I type)
Q15758	Neutral amino acid transporter B(0)	SLC1A5	Q15758	Q15758;M0QX44;M0QXM4;Q59ES3;Q71UA6	SLC1A5	Neutral amino acid transporter B(0)	AAAT_HUMAN	5	18608.7	20243.9	19426.3	9695.86	11217.6	10456.7	1.85778	0.0151531	GO:0006865(BP:amino acid transport);GO:0006868(BP:glutamine transport);GO:0010585(BP:glutamine secretion);GO:0015804(BP:neutral amino acid transport);GO:0030218(BP:erythrocyte differentiation);GO:0070207(BP:protein homotrimerization);GO:0140009(BP:L-aspartate import across plasma membrane);GO:0150104(BP:transport across blood-brain barrier);GO:1903803(BP:L-glutamine import across plasma membrane)…	hsa:6510(SLC1A5)	hsa04974(Protein digestion and absorption);hsa05230(Central carbon metabolism in cancer)	PlasmaMembrane	PF00375(Sodium:dicarboxylate symporter family)
P62750	Large ribosomal subunit protein uL23	RPL23A	P62750	P62750;H7BY10;K7EJV9;K7ERT8;A8MUS3;K7EMA7	RPL23A	Large ribosomal subunit protein uL23	RL23A_HUMAN	14	415574	432380	423977	212470	244339	228404	1.85626	0.00837798	GO:0000027(BP:ribosomal large subunit assembly);GO:0002181(BP:cytoplasmic translation);GO:0006412(BP:translation);GO:0005634(CC:nucleus);GO:0005730(CC:nucleolus);GO:0005737(CC:cytoplasm);GO:0005829(CC:cytosol);GO:0022625(CC:cytosolic large ribosomal subunit);GO:0022626(CC:cytosolic ribosome);GO:0070062(CC:extracellular exosome);GO:0003723(MF:RNA binding);GO:0003735(MF:structural constituent of ri…	hsa:6147(RPL23A)	hsa03010(Ribosome);hsa05171(Coronavirus disease - COVID-19)	Nuclear	PF03939(Ribosomal protein L23, N-terminal domain);PF00276(Ribosomal protein L23)
S6AWD6	IgG L chain		S6AWD6;S6AWF4;S6B2A1;S6C4R6	S6AWD6;S6AWF4;S6B2A1;S6C4R6		IgG L chain	S6AWD6_HUMAN;S6AWF4_HUMAN;S6B2A1_HUMAN;S6C4R6_HUMAN	1	56058.7	50122.9	53090.8	31660.1	25586.6	28623.3	1.85481	0.0288222	GO:0016020(CC:membrane)			Extracellular	PF07686(Immunoglobulin V-set domain);PF07654(Immunoglobulin C1-set domain)
Q14694	Ubiquitin carboxyl-terminal hydrolase 10	USP10	Q14694	Q14694;A0A7G6J4N4;Q6P2I0	USP10	Ubiquitin carboxyl-terminal hydrolase 10	UBP10_HUMAN	12	16818.8	17516.5	17167.7	9685.63	8830.03	9257.83	1.85439	0.00483497	GO:0006914(BP:autophagy);GO:0006974(BP:cellular response to DNA damage stimulus);GO:0010506(BP:regulation of autophagy);GO:0016579(BP:protein deubiquitination);GO:0019985(BP:translesion synthesis);GO:0030330(BP:DNA damage response, signal transduction by p53 class mediator);GO:0043124(BP:negative regulation of I-kappaB kinase/NF-kappaB signaling);GO:0062030(BP:negative regulation of stress granul…	hsa:9100		Nuclear	PF07145(Ataxin-2 C-terminal region);PF00443(Ubiquitin carboxyl-terminal hydrolase)
Q9NUP9	Protein lin-7 homolog C	LIN7C	Q9NUP9	Q9NUP9;G3V1D4;Q53FX5	LIN7C	Protein lin-7 homolog C	LIN7C_HUMAN	13	82914.4	83026.1	82970.2	49239.2	40286.1	44762.7	1.85356	0.0134531	GO:0002011(BP:morphogenesis of an epithelial sheet);GO:0006887(BP:exocytosis);GO:0007269(BP:neurotransmitter secretion);GO:0015031(BP:protein transport);GO:0045199(BP:maintenance of epithelial cell apical/basal polarity);GO:1903361(BP:protein localization to basolateral plasma membrane);GO:0005737(CC:cytoplasm);GO:0005886(CC:plasma membrane);GO:0005911(CC:cell-cell junction);GO:0005923(CC:bicellu…	hsa:55327		Cytoplasmic;Mitochondrial	PF00595(PDZ domain);PF02828(L27 domain)
F8VRH0	Poly(rC) binding protein 2 (Fragment)	PCBP2	F8VRH0	P57721;B4DLC0;E9PFP8;F8VRH0;Q5MJP6	PCBP2	Poly(rC) binding protein 2 (Fragment)	F8VRH0_HUMAN	2	26401.4	31980.6	29191	15719.7	15799.6	15759.6	1.85226	0.0405398	GO:0003723(MF:RNA binding)			Nuclear	PF00013(KH domain)
Q92797	Symplekin	SYMPK	Q92797	Q92797;A0A087WUE9;B7Z6F7;M0QXP5;M0R180;M0R1C2;M0R3C7;O75402;Q4LE61	SYMPK	Symplekin	SYMPK_HUMAN	15	23188.3	21204	22196.2	12230.1	11737.8	11984	1.85216	0.00987164	GO:0006378(BP:mRNA polyadenylation);GO:0007155(BP:cell adhesion);GO:0032091(BP:negative regulation of protein binding);GO:0005654(CC:nucleoplasm);GO:0005737(CC:cytoplasm);GO:0005829(CC:cytosol);GO:0005847(CC:mRNA cleavage and polyadenylation specificity factor complex);GO:0005856(CC:cytoskeleton);GO:0005886(CC:plasma membrane);GO:0005923(CC:bicellular tight junction);GO:0016604(CC:nuclear body);G…	hsa:8189(SYMPK)	hsa03015(mRNA surveillance pathway);hsa04530(Tight junction)	Cytoplasmic	PF11935(Symplekin/PTA1 N-terminal);PF12295(Symplekin tight junction protein C terminal)
P55795	Heterogeneous nuclear ribonucleoprotein H2	HNRNPH2	P55795	P55795;A0A384MDT2;B4DFK9;B4DP00	HNRNPH2	Heterogeneous nuclear ribonucleoprotein H2	HNRH2_HUMAN	13	69376.3	71666.9	70521.6	34102.3	42211.3	38156.8	1.84821	0.0165271	GO:0043484(BP:regulation of RNA splicing);GO:0005634(CC:nucleus);GO:0005654(CC:nucleoplasm);GO:0005829(CC:cytosol);GO:0014069(CC:postsynaptic density);GO:0016020(CC:membrane);GO:1990904(CC:ribonucleoprotein complex);GO:0003723(MF:RNA binding)	hsa:3188		Nuclear	PF00076(RNA recognition motif);PF08080(RNPHF zinc finger)
O00410	Importin-5	IPO5	O00410	O00410;B3KWG6;B4E0R6;H0Y8C6;Q9BVS9	IPO5	Importin-5	IPO5_HUMAN	44	52309.8	51106.2	51708	26096.7	29885.9	27991.3	1.84729	0.00695224	GO:0002753(BP:cytoplasmic pattern recognition receptor signaling pathway);GO:0006606(BP:protein import into nucleus);GO:0006607(BP:NLS-bearing protein import into nucleus);GO:0006610(BP:ribosomal protein import into nucleus);GO:0042307(BP:positive regulation of protein import into nucleus);GO:0045736(BP:negative regulation of cyclin-dependent protein serine/threonine kinase activity);GO:0071230(B…	hsa:3843(IPO5)	hsa03013(Nucleocytoplasmic transport)	Cytoplasmic	PF18808(Importin repeat);PF02985(HEAT repeat);PF13513(HEAT-like repeat);PF18816(Importin repeat);PF18829(Importin repeat 6)
P21926	CD9 antigen	CD9	P21926	P21926;A0A087WU13;A0A7I2V3T7;F5GXT1;G8JLH6;Q56CY1;A0A2R8Y478;A0A7I2V3T0;A6NNI4;B4DK09;B4DPP0	CD9	CD9 antigen	CD9_HUMAN	8	171106	169745	170426	96232.3	88363.1	92297.7	1.84648	0.00260191	GO:0007155(BP:cell adhesion);GO:0007342(BP:fusion of sperm to egg plasma membrane involved in single fertilization);GO:0008283(BP:cell population proliferation);GO:0008285(BP:negative regulation of cell population proliferation);GO:0008347(BP:glial cell migration);GO:0014905(BP:myoblast fusion involved in skeletal muscle regeneration);GO:0030168(BP:platelet activation);GO:0030913(BP:paranodal jun…	hsa:928(CD9)	hsa04640(Hematopoietic cell lineage)	PlasmaMembrane	PF00335(Tetraspanin family)
Q9Y277	Voltage-dependent anion-selective channel protein 3	VDAC3	Q9Y277	Q9Y277	VDAC3	Voltage-dependent anion-selective channel protein 3	VDAC3_HUMAN	5	50703.5	50060.5	50382	31089.7	23504.5	27297.1	1.84569	0.0261243	GO:0007283(BP:spermatogenesis);GO:0015853(BP:adenine transport);GO:0120317(BP:sperm mitochondrial sheath assembly);GO:0005634(CC:nucleus);GO:0005739(CC:mitochondrion);GO:0005741(CC:mitochondrial outer membrane);GO:0016020(CC:membrane);GO:0046930(CC:pore complex);GO:0070062(CC:extracellular exosome);GO:0000166(MF:nucleotide binding);GO:0008308(MF:voltage-gated anion channel activity);GO:0015288(MF…	hsa:7419(VDAC3)	hsa04020(Calcium signaling pathway);hsa04022(cGMP-PKG signaling pathway);hsa04216(Ferroptosis);hsa04217(Necroptosis);hsa04218(Cellular senescence);hsa04613(Neutrophil extracellular trap formation);hsa04621(NOD-like receptor signaling pathway);hsa04979(Cholesterol metabolism);hsa05208(Chemical carcinogenesis - reactive oxygen species);hsa05203(Viral carcinogenesis);hsa05166(Human T-cell leukemia v…	Mitochondrial	PF01459(Eukaryotic porin)
Q92544	Transmembrane 9 superfamily member 4	TM9SF4	Q92544	Q92544;A0A024QYR3;A0A0C4DFM1;B4DH88;B4DKC1;B4DYH6	TM9SF4	Transmembrane 9 superfamily member 4	TM9S4_HUMAN	9	75865.5	62860.6	69363.1	34531.2	40723.6	37627.4	1.84342	0.0478349	GO:0001666(BP:response to hypoxia);GO:0006909(BP:phagocytosis);GO:0007155(BP:cell adhesion);GO:0051453(BP:regulation of intracellular pH);GO:0070072(BP:vacuolar proton-transporting V-type ATPase complex assembly);GO:0070863(BP:positive regulation of protein exit from endoplasmic reticulum);GO:0072657(BP:protein localization to membrane);GO:2000010(BP:positive regulation of protein localization to…	hsa:9777		PlasmaMembrane	PF02990(Endomembrane protein 70)
O75400	Pre-mRNA-processing factor 40 homolog A	PRPF40A	O75400	O75400;F5H578;A0A7N4I394;A0A8Q3SIG7;A0A8V8TM61;A0A8V8TM87;H0YG38;Q05C41	PRPF40A	Pre-mRNA-processing factor 40 homolog A	PR40A_HUMAN	9	31497.1	32577.8	32037.5	18592.7	16197.1	17394.9	1.84177	0.00795749	GO:0000398(BP:mRNA splicing, via spliceosome);GO:0007010(BP:cytoskeleton organization);GO:0007049(BP:cell cycle);GO:0008360(BP:regulation of cell shape);GO:0016477(BP:cell migration);GO:0032465(BP:regulation of cytokinesis);GO:0045292(BP:mRNA cis splicing, via spliceosome);GO:0051301(BP:cell division);GO:0005654(CC:nucleoplasm);GO:0005685(CC:U1 snRNP);GO:0016020(CC:membrane);GO:0016363(CC:nuclear…	hsa:55660(PRPF40A)	hsa03040(Spliceosome)	Nuclear	PF01846(FF domain);PF00397(WW domain)
A7BI36	p180/ribosome receptor	RRBP1	A7BI36	A1A5C4;A1A5C5;A7BI36	RRBP1	p180/ribosome receptor	A7BI36_HUMAN	3	45797.2	49539.8	47668.5	24973.6	26821.6	25897.6	1.84065	0.00906468	GO:0015031(BP:protein transport);GO:0005789(CC:endoplasmic reticulum membrane)			Nuclear	PF05104(Ribosome receptor lysine/proline rich region)
P15531	Nucleoside diphosphate kinase A	NME1	P15531	P15531;A0A384MTW7;E7ERL0;Q32Q12;J3KPD9	NME1	Nucleoside diphosphate kinase A	NDKA_HUMAN	22	1277020	1301950	1289485	688599	713114	700856	1.83987	0.000880904	GO:0006183(BP:GTP biosynthetic process);GO:0006228(BP:UTP biosynthetic process);GO:0006241(BP:CTP biosynthetic process);GO:0006897(BP:endocytosis);GO:0007399(BP:nervous system development);GO:0007595(BP:lactation);GO:0008285(BP:negative regulation of cell population proliferation);GO:0016310(BP:phosphorylation);GO:0030154(BP:cell differentiation);GO:0042981(BP:regulation of apoptotic process);GO:…	hsa:4830(NME1)	hsa01232(Nucleotide metabolism);hsa01240(Biosynthesis of cofactors);hsa00230(Purine metabolism);hsa00240(Pyrimidine metabolism);hsa00983(Drug metabolism - other enzymes)	Cytoplasmic	PF00334(Nucleoside diphosphate kinase)
Q96Q11	CCA tRNA nucleotidyltransferase 1, mitochondrial	TRNT1	Q96Q11	Q96Q11;A0A494C0A0;A0A494C0Y2;A0A494C181;A0A494C1D4;C9JRS7;F8W8C3	TRNT1	CCA tRNA nucleotidyltransferase 1, mitochondrial	TRNT1_HUMAN	12	51797.6	48865.7	50331.7	26836.6	27933.9	27385.2	1.83791	0.00462086	GO:0001680(BP:tRNA 3'-terminal CCA addition);GO:0042780(BP:tRNA 3'-end processing);GO:0072344(BP:rescue of stalled ribosome);GO:0106354(BP:tRNA surveillance);GO:1990180(BP:mitochondrial tRNA 3'-end processing);GO:0005634(CC:nucleus);GO:0005654(CC:nucleoplasm);GO:0005739(CC:mitochondrion);GO:0005759(CC:mitochondrial matrix);GO:0005829(CC:cytosol);GO:0000049(MF:tRNA binding);GO:0004810(MF:tRNA aden…	hsa:51095		Cytoplasmic;Mitochondrial	PF01743(Poly A polymerase head domain);PF12627(Probable RNA and SrmB- binding site of polymerase A)
O96019	Actin-like protein 6A	ACTL6A	O96019	O96019;H7C5S0;Q53FS0;Q6FI97	ACTL6A	Actin-like protein 6A	ACL6A_HUMAN	16	34926.5	36371.2	35648.8	20936.8	17912.7	19424.8	1.83523	0.0105004	GO:0000723(BP:telomere maintenance);GO:0001825(BP:blastocyst formation);GO:0003407(BP:neural retina development);GO:0006275(BP:regulation of DNA replication);GO:0006281(BP:DNA repair);GO:0006282(BP:regulation of DNA repair);GO:0006310(BP:DNA recombination);GO:0006338(BP:chromatin remodeling);GO:0006355(BP:regulation of transcription, DNA-templated);GO:0006357(BP:regulation of transcription by RNA…	hsa:86(ACTL6A)	hsa03082(ATP-dependent chromatin remodeling);hsa04714(Thermogenesis);hsa05225(Hepatocellular carcinoma)	Cytoplasmic	PF00022(Actin)
P26583	High mobility group protein B2	HMGB2	P26583	P26583;Q5U071;D6R9A6	HMGB2	High mobility group protein B2	HMGB2_HUMAN	17	224202	217822	221012	100476	140406	120441	1.83502	0.038119	GO:0000122(BP:negative regulation of transcription by RNA polymerase II);GO:0001938(BP:positive regulation of endothelial cell proliferation);GO:0002437(BP:inflammatory response to antigenic stimulus);GO:0006265(BP:DNA topological change);GO:0006303(BP:double-strand break repair via nonhomologous end joining);GO:0006325(BP:chromatin organization);GO:0006334(BP:nucleosome assembly);GO:0006357(BP:r…	hsa:3148		Nuclear	PF00505(HMG (high mobility group) box);PF09011(HMG-box domain)
Q8IWX8	Calcium homeostasis endoplasmic reticulum protein	CHERP	Q8IWX8	Q8IWX8;J3QK89	CHERP	Calcium homeostasis endoplasmic reticulum protein	CHERP_HUMAN	14	42439.9	41095.7	41767.8	24452.8	21096.4	22774.6	1.83396	0.00893804	GO:0006396(BP:RNA processing);GO:0006874(BP:cellular calcium ion homeostasis);GO:0007399(BP:nervous system development);GO:0008285(BP:negative regulation of cell population proliferation);GO:0051209(BP:release of sequestered calcium ion into cytosol);GO:0070886(BP:positive regulation of calcineurin-NFAT signaling cascade);GO:0005654(CC:nucleoplasm);GO:0005737(CC:cytoplasm);GO:0016020(CC:membrane)…	hsa:10523(CHERP)	hsa03040(Spliceosome)	Nuclear	PF01585(G-patch domain);PF01805(Surp module);PF04818(CID domain)
Q9ULX3	RNA-binding protein NOB1	NOB1	Q9ULX3	Q9ULX3;B2RAR2	NOB1	RNA-binding protein NOB1	NOB1_HUMAN	5	19755	22054.6	20904.8	10860.3	11987.8	11424	1.82989	0.0177594	GO:0006364(BP:rRNA processing);GO:0007601(BP:visual perception);GO:0030490(BP:maturation of SSU-rRNA);GO:0005654(CC:nucleoplasm);GO:0005829(CC:cytosol);GO:0030688(CC:preribosome, small subunit precursor);GO:0004521(MF:endoribonuclease activity);GO:0046872(MF:metal ion binding)	hsa:28987(NOB1)	hsa03008(Ribosome biogenesis in eukaryotes)	Nuclear	PF17146(PIN domain of ribonuclease);PF15017(Putative WW-binding domain and destruction box);PF08772(Nin one binding (NOB1) Zn-ribbon like)
O75694	Nuclear pore complex protein Nup155	NUP155	O75694	O75694;E9PF10;B4DLT2	NUP155	Nuclear pore complex protein Nup155	NU155_HUMAN	16	75358.3	64337	69847.6	33316.9	43055.5	38186.2	1.82913	0.0499389	GO:0000972(BP:transcription-dependent tethering of RNA polymerase II gene DNA at nuclear periphery);GO:0006405(BP:RNA export from nucleus);GO:0006406(BP:mRNA export from nucleus);GO:0006606(BP:protein import into nucleus);GO:0006913(BP:nucleocytoplasmic transport);GO:0006998(BP:nuclear envelope organization);GO:0035196(BP:production of miRNAs involved in gene silencing by miRNA);GO:0036228(BP:pro…	hsa:9631(NUP155)	hsa03013(Nucleocytoplasmic transport);hsa05014(Amyotrophic lateral sclerosis)	PlasmaMembrane;Nuclear	PF08801(Nup133 N terminal like)
O43615	Mitochondrial import inner membrane translocase subunit TIM44	TIMM44	O43615	O43615;Q9UPE4;M0QXU7;Q53G69	TIMM44	Mitochondrial import inner membrane translocase subunit TIM44	TIM44_HUMAN	21	69068.2	68669.4	68868.8	36344.6	39036.8	37690.7	1.82721	0.00189952	GO:0006626(BP:protein targeting to mitochondrion);GO:0006886(BP:intracellular protein transport);GO:0030150(BP:protein import into mitochondrial matrix);GO:0001650(CC:fibrillar center);GO:0005739(CC:mitochondrion);GO:0005743(CC:mitochondrial inner membrane);GO:0005744(CC:TIM23 mitochondrial import inner membrane translocase complex);GO:0005759(CC:mitochondrial matrix);GO:0005524(MF:ATP binding);G…	hsa:10469		Mitochondrial	PF04280(Tim44-like domain)
Q9Y5B9	FACT complex subunit SPT16	SUPT16H	Q9Y5B9	Q9Y5B9	SUPT16H	FACT complex subunit SPT16	SP16H_HUMAN	22	72766.9	69833.3	71300.1	35611.3	42503.1	39057.2	1.82553	0.0132244	GO:0006260(BP:DNA replication);GO:0006281(BP:DNA repair);GO:0006334(BP:nucleosome assembly);GO:0006337(BP:nucleosome disassembly);GO:0006366(BP:transcription by RNA polymerase II);GO:0006368(BP:transcription elongation from RNA polymerase II promoter);GO:0032786(BP:positive regulation of DNA-templated transcription, elongation);GO:0005634(CC:nucleus);GO:0005654(CC:nucleoplasm);GO:0035101(CC:FACT …	hsa:11198		Nuclear	PF14826(FACT complex subunit SPT16 N-terminal lobe domain);PF08512(Histone chaperone Rttp106-like, middle domain);PF00557(Metallopeptidase family M24);PF08644(FACT complex subunit (SPT16/CDC68));PF21091(FACT complex subunit SPT16, C-terminal domain)
P61221	ATP-binding cassette sub-family E member 1	ABCE1	P61221	P61221;D6R9I9;D6RGF4;H0Y990	ABCE1	ATP-binding cassette sub-family E member 1	ABCE1_HUMAN	21	55655.9	57636.2	56646.1	31118.5	31035.4	31077	1.82277	0.00149885	GO:0000054(BP:ribosomal subunit export from nucleus);GO:0006413(BP:translational initiation);GO:0006415(BP:translational termination);GO:0006417(BP:regulation of translation);GO:0032790(BP:ribosome disassembly);GO:0060702(BP:negative regulation of endoribonuclease activity);GO:0072344(BP:rescue of stalled ribosome);GO:0005737(CC:cytoplasm);GO:0005739(CC:mitochondrion);GO:0005759(CC:mitochondrial …	hsa:6059		Cytoplasmic	PF04068(Possible Fer4-like domain in RNase L inhibitor, RLI);PF00005(ABC transporter);PF00037(4Fe-4S binding domain)
Q8TDB8	Solute carrier family 2, facilitated glucose transporter member 14	SLC2A14	Q8TDB8	P11169;Q8TDB8;B7Z5A7;B7Z5J8;B7Z966;Q59F54	SLC2A14	Solute carrier family 2, facilitated glucose transporter member 14	GTR14_HUMAN	6	79692.2	80831	80261.6	39533	48643.5	44088.2	1.82048	0.0157268	GO:0007283(BP:spermatogenesis);GO:0030154(BP:cell differentiation);GO:0046323(BP:glucose import);GO:0070837(BP:dehydroascorbic acid transport);GO:1904659(BP:glucose transmembrane transport);GO:0005634(CC:nucleus);GO:0005886(CC:plasma membrane);GO:0016020(CC:membrane);GO:0016235(CC:aggresome);GO:0005355(MF:glucose transmembrane transporter activity);GO:0033300(MF:dehydroascorbic acid transmembrane…	hsa:144195		PlasmaMembrane	PF00083(Sugar (and other) transporter)
Q08211	ATP-dependent RNA helicase A	DHX9	Q08211	Q08211;Q58F26;Q6PJK6	DHX9	ATP-dependent RNA helicase A	DHX9_HUMAN	63	222337	214210	218274	117977	122058	120018	1.81868	0.00213476	GO:0000380(BP:alternative mRNA splicing, via spliceosome);GO:0001649(BP:osteoblast differentiation);GO:0006260(BP:DNA replication);GO:0006353(BP:DNA-templated transcription, termination);GO:0006357(BP:regulation of transcription by RNA polymerase II);GO:0006954(BP:inflammatory response);GO:0010501(BP:RNA secondary structure unwinding);GO:0032508(BP:DNA duplex unwinding);GO:0032727(BP:positive reg…	hsa:1660		Cytoplasmic;Nuclear	PF04408(Helicase associated domain (HA2), winged-helix);PF21010(Helicase associated domain (HA2), ratchet-like);PF00270(DEAD/DEAH box helicase);PF00035(Double-stranded RNA binding motif);PF07717(Oligonucleotide/oligosaccharide-binding (OB)-fold);PF00271(Helicase conserved C-terminal domain)
P62913	Large ribosomal subunit protein uL5	RPL11	P62913	P62913;Q5VVC8;Q5VVD0;Q08ES8	RPL11	Large ribosomal subunit protein uL5	RL11_HUMAN	12	212976	194035	203506	120338	103992	112165	1.81434	0.0182449	GO:0000027(BP:ribosomal large subunit assembly);GO:0002181(BP:cytoplasmic translation);GO:0006364(BP:rRNA processing);GO:0006412(BP:translation);GO:0006605(BP:protein targeting);GO:0010628(BP:positive regulation of gene expression);GO:0032092(BP:positive regulation of protein binding);GO:0032435(BP:negative regulation of proteasomal ubiquitin-dependent protein catabolic process);GO:0034504(BP:pro…	hsa:6135(RPL11)	hsa03010(Ribosome);hsa05171(Coronavirus disease - COVID-19)	Cytoplasmic	PF00281(Ribosomal protein L5);PF00673(ribosomal L5P family C-terminus)
P41091	Eukaryotic translation initiation factor 2 subunit 3	EIF2S3	P41091	P41091	EIF2S3	Eukaryotic translation initiation factor 2 subunit 3	IF2G_HUMAN	22	173122	193920	183521	100107	102273	101190	1.81363	0.0157466	GO:0001731(BP:formation of translation preinitiation complex);GO:0006413(BP:translational initiation);GO:0005737(CC:cytoplasm);GO:0005829(CC:cytosol);GO:0005850(CC:eukaryotic translation initiation factor 2 complex);GO:0070062(CC:extracellular exosome);GO:0000049(MF:tRNA binding);GO:0003743(MF:translation initiation factor activity);GO:0003924(MF:GTPase activity);GO:0005525(MF:GTP binding);GO:000…	hsa:1968		Cytoplasmic;Mitochondrial	PF03144(Elongation factor Tu domain 2);PF00009(Elongation factor Tu GTP binding domain);PF09173(Initiation factor eIF2 gamma, C terminal)
Q15382	GTP-binding protein Rheb	RHEB	Q15382	Q15382;A0A090N900;A8K005;C9J931;Q6NZ61	RHEB	GTP-binding protein Rheb	RHEB_HUMAN	4	42394.4	45451.5	43922.9	26607.1	21903.3	24255.2	1.81087	0.0197397	GO:0007165(BP:signal transduction);GO:0007264(BP:small GTPase mediated signal transduction);GO:0016241(BP:regulation of macroautophagy);GO:0031669(BP:cellular response to nutrient levels);GO:0032008(BP:positive regulation of TOR signaling);GO:0048709(BP:oligodendrocyte differentiation);GO:0048714(BP:positive regulation of oligodendrocyte differentiation);GO:0051726(BP:regulation of cell cycle);GO…	hsa:6009(RHEB)	hsa04072(Phospholipase D signaling pathway);hsa04151(PI3K-Akt signaling pathway);hsa04152(AMPK signaling pathway);hsa04150(mTOR signaling pathway);hsa04140(Autophagy - animal);hsa04218(Cellular senescence);hsa04910(Insulin signaling pathway);hsa04919(Thyroid hormone signaling pathway);hsa04211(Longevity regulating pathway);hsa04714(Thermogenesis);hsa05231(Choline metabolism in cancer);hsa05168(He…	Cytoplasmic;	PF00071(Ras family)
P25685	DnaJ homolog subfamily B member 1	DNAJB1	P25685	P25685;Q6FHS4;B4DKK9;M0QXK0;Q6FI51	DNAJB1	DnaJ homolog subfamily B member 1	DNJB1_HUMAN	20	70131.4	68013.3	69072.4	37934.2	38375.3	38154.8	1.81032	0.00122198	GO:0000122(BP:negative regulation of transcription by RNA polymerase II);GO:0006986(BP:response to unfolded protein);GO:0030900(BP:forebrain development);GO:0032781(BP:positive regulation of ATP-dependent activity);GO:0034605(BP:cellular response to heat);GO:0051085(BP:chaperone cofactor-dependent protein refolding);GO:0090084(BP:negative regulation of inclusion body assembly);GO:1900034(BP:regul…	hsa:3337(DNAJB1)	hsa04141(Protein processing in endoplasmic reticulum);hsa05164(Influenza A)	Cytoplasmic	PF00226(DnaJ domain);PF01556(DnaJ C terminal domain)
P20042	Eukaryotic translation initiation factor 2 subunit 2	EIF2S2	P20042	P20042;Q6IBR8;B5BU01;Q96I16	EIF2S2	Eukaryotic translation initiation factor 2 subunit 2	IF2B_HUMAN	24	66434.8	69723.9	68079.4	35246.8	40008.9	37627.8	1.80928	0.00891001	GO:0001701(BP:in utero embryonic development);GO:0001731(BP:formation of translation preinitiation complex);GO:0001732(BP:formation of cytoplasmic translation initiation complex);GO:0002176(BP:male germ cell proliferation);GO:0006413(BP:translational initiation);GO:0008584(BP:male gonad development);GO:0005737(CC:cytoplasm);GO:0005829(CC:cytosol);GO:0005850(CC:eukaryotic translation initiation fa…	hsa:8894		Nuclear	PF01873(Domain found in IF2B/IF5)
P62310	U6 snRNA-associated Sm-like protein LSm3	LSM3	P62310	P62310;B2R5H5	LSM3	U6 snRNA-associated Sm-like protein LSm3	LSM3_HUMAN	3	98269	95278.3	96773.6	57751.3	49364.6	53557.9	1.8069	0.0104467	GO:0000398(BP:mRNA splicing, via spliceosome);GO:0006397(BP:mRNA processing);GO:0033962(BP:P-body assembly);GO:0000932(CC:P-body);GO:0005634(CC:nucleus);GO:0005654(CC:nucleoplasm);GO:0005688(CC:U6 snRNP);GO:0005829(CC:cytosol);GO:0046540(CC:U4/U6 x U5 tri-snRNP complex);GO:0071005(CC:U2-type precatalytic spliceosome);GO:0071011(CC:precatalytic spliceosome);GO:0071013(CC:catalytic step 2 spliceoso…	hsa:27258(LSM3)	hsa03040(Spliceosome);hsa03018(RNA degradation)	Nuclear	PF01423(LSM domain)
Q9Y295	Developmentally-regulated GTP-binding protein 1	DRG1	Q9Y295	Q9Y295;Q9UFA5	DRG1	Developmentally-regulated GTP-binding protein 1	DRG1_HUMAN	11	30708	30387.9	30548	16283.9	17541.9	16912.9	1.80619	0.00225819	GO:0002181(BP:cytoplasmic translation);GO:0031116(BP:positive regulation of microtubule polymerization);GO:1901673(BP:regulation of mitotic spindle assembly);GO:0005634(CC:nucleus);GO:0005654(CC:nucleoplasm);GO:0005737(CC:cytoplasm);GO:0005829(CC:cytosol);GO:0005844(CC:polysome);GO:0016020(CC:membrane);GO:0016604(CC:nuclear body);GO:0003924(MF:GTPase activity);GO:0005525(MF:GTP binding);GO:000801…	hsa:4733		Cytoplasmic	PF01926(50S ribosome-binding GTPase);PF02824(TGS domain);PF16897(C-terminal region of MMR_HSR1 domain)
Q9BWS9	Chitinase domain-containing protein 1	CHID1	Q9BWS9	Q9BWS9;B4DN31;B7Z705;E9PI70;E9PIP0;E9PKF1;E9PPA0;E9PPH0;E9PRL3	CHID1	Chitinase domain-containing protein 1	CHID1_HUMAN	15	60061	66173.3	63117.2	37687.5	32204.3	34945.9	1.80614	0.0205863	GO:0005975(BP:carbohydrate metabolic process);GO:0045087(BP:innate immune response);GO:1900016(BP:negative regulation of cytokine production involved in inflammatory response);GO:0005576(CC:extracellular region);GO:0005615(CC:extracellular space);GO:0005634(CC:nucleus);GO:0005764(CC:lysosome);GO:0005770(CC:late endosome);GO:0005802(CC:trans-Golgi network);GO:0012505(CC:endomembrane system);GO:001…	hsa:66005		ER;Mitochondrial	PF00704(Glycosyl hydrolases family 18)
P84098	Large ribosomal subunit protein eL19	RPL19	P84098	P84098;A0A7I2V2L0;A0A7I2V4U6;A0A7I2V512;A0A7I2V638;A0A7I2YQG2;J3KTE4;J3QR09;Q53G49;Q8IWR8	RPL19	Large ribosomal subunit protein eL19	RL19_HUMAN	8	222156	208404	215280	118912	119780	119346	1.80383	0.00511811	GO:0002181(BP:cytoplasmic translation);GO:0006412(BP:translation);GO:0005730(CC:nucleolus);GO:0005737(CC:cytoplasm);GO:0005829(CC:cytosol);GO:0005925(CC:focal adhesion);GO:0016020(CC:membrane);GO:0022625(CC:cytosolic large ribosomal subunit);GO:0022626(CC:cytosolic ribosome);GO:0042788(CC:polysomal ribosome);GO:0045202(CC:synapse);GO:0003723(MF:RNA binding);GO:0003735(MF:structural constituent of…	hsa:6143(RPL19)	hsa03010(Ribosome);hsa05171(Coronavirus disease - COVID-19)	Nuclear	PF01280(Ribosomal protein L19e)
P54886	Delta-1-pyrroline-5-carboxylate synthase	ALDH18A1	P54886	P54886	ALDH18A1	Delta-1-pyrroline-5-carboxylate synthase	P5CS_HUMAN	29	121622	129560	125591	72812.8	66667.4	69740.1	1.80084	0.00798034	GO:0006536(BP:glutamate metabolic process);GO:0006561(BP:proline biosynthetic process);GO:0006592(BP:ornithine biosynthetic process);GO:0009266(BP:response to temperature stimulus);GO:0016310(BP:phosphorylation);GO:0019240(BP:citrulline biosynthetic process);GO:0055129(BP:L-proline biosynthetic process);GO:0005739(CC:mitochondrion);GO:0005743(CC:mitochondrial inner membrane);GO:0003723(MF:RNA bin…	hsa:5832(ALDH18A1)	hsa00330(Arginine and proline metabolism)	Mitochondrial	PF00171(Aldehyde dehydrogenase family);PF00696(Amino acid kinase family)
P62829	Large ribosomal subunit protein uL14	RPL23	P62829	P62829;J3KT29;J3KTJ3;Q9BTQ7;C9JD32;J3QQT9	RPL23	Large ribosomal subunit protein uL14	RL23_HUMAN	13	236651	262834	249742	133014	144664	138839	1.79879	0.0162864	GO:0000122(BP:negative regulation of transcription by RNA polymerase II);GO:0002181(BP:cytoplasmic translation);GO:0006412(BP:translation);GO:0006610(BP:ribosomal protein import into nucleus);GO:0008284(BP:positive regulation of cell population proliferation);GO:0010628(BP:positive regulation of gene expression);GO:0032986(BP:protein-DNA complex disassembly);GO:0050821(BP:protein stabilization);G…	hsa:9349(RPL23)	hsa03010(Ribosome);hsa05171(Coronavirus disease - COVID-19)	Mitochondrial	PF00238(Ribosomal protein L14p/L23e)
P26639	Threonine--tRNA ligase 1, cytoplasmic	TARS1	P26639	P26639;B2RDX5;Q53GX7;Q5M7Z9;D6R9F8;D6RBR8;D6RCA5;D6RDJ6	TARS1	Threonine--tRNA ligase 1, cytoplasmic	SYTC_HUMAN	33	131002	135495	133248	67875.3	80356.9	74116.1	1.79783	0.0123493	GO:0006435(BP:threonyl-tRNA aminoacylation);GO:0005829(CC:cytosol);GO:0070062(CC:extracellular exosome);GO:0000049(MF:tRNA binding);GO:0004829(MF:threonine-tRNA ligase activity);GO:0005524(MF:ATP binding);GO:0008270(MF:zinc ion binding);GO:0042802(MF:identical protein binding)	hsa:6897(TARS1)	hsa00970(Aminoacyl-tRNA biosynthesis)	Cytoplasmic	PF07973(Threonyl and Alanyl tRNA synthetase second additional domain);PF00587(tRNA synthetase class II core domain (G, H, P, S and T));PF03129(Anticodon binding domain);PF02824(TGS domain)
Q53GE3	Pyruvate dehydrogenase E1 component subunit alpha (Fragment)		Q53GE3	Q53GE3		Pyruvate dehydrogenase E1 component subunit alpha (Fragment)	Q53GE3_HUMAN	1	40455.6	36133.2	38294.4	21777.4	20857.5	21317.5	1.79639	0.0165212	GO:0006006(BP:glucose metabolic process);GO:0006086(BP:acetyl-CoA biosynthetic process from pyruvate);GO:0005759(CC:mitochondrial matrix);GO:0004739(MF:pyruvate dehydrogenase (acetyl-transferring) activity)			Mitochondrial	PF00676(Dehydrogenase E1 component)
Q96T37	RNA-binding protein 15	RBM15	Q96T37	Q96T37;A0A087WWP4;A0A494C001;A0A499FJY3	RBM15	RNA-binding protein 15	RBM15_HUMAN	11	14965.9	15490.1	15228	8993.42	7963.71	8478.57	1.79606	0.00724726	GO:0000381(BP:regulation of alternative mRNA splicing, via spliceosome);GO:0001510(BP:RNA methylation);GO:0001569(BP:branching involved in blood vessel morphogenesis);GO:0007221(BP:positive regulation of transcription of Notch receptor target);GO:0009048(BP:dosage compensation by inactivation of X chromosome);GO:0038163(BP:thrombopoietin-mediated signaling pathway);GO:0045638(BP:negative regulati…	hsa:64783		Nuclear	PF00076(RNA recognition motif);PF07744(SPOC domain)
P30533	Alpha-2-macroglobulin receptor-associated protein	LRPAP1	P30533	P30533;A0A3B3IRQ7;A8K8F6;B2R6S9	LRPAP1	Alpha-2-macroglobulin receptor-associated protein	AMRP_HUMAN	20	75462.3	79657.9	77560.1	42882.1	43584	43233.1	1.794	0.00381725	GO:0002091(BP:negative regulation of receptor internalization);GO:0007165(BP:signal transduction);GO:0010916(BP:negative regulation of very-low-density lipoprotein particle clearance);GO:0032091(BP:negative regulation of protein binding);GO:0048259(BP:regulation of receptor-mediated endocytosis);GO:0150093(BP:amyloid-beta clearance by transcytosis);GO:1900116(BP:extracellular negative regulation …	hsa:4043(LRPAP1)	hsa04979(Cholesterol metabolism)	Nuclear	PF06400(Alpha-2-macroglobulin RAP, N-terminal domain);PF06401(Alpha-2-macroglobulin RAP, C-terminal domain)
P61254	Large ribosomal subunit protein uL24	RPL26	P61254	P61254;Q9UNX3;J3QQQ9;J3QRC4;E5RIT6;J3KS10;J3QQV1;J3QRI7;Q6IBH6	RPL26	Large ribosomal subunit protein uL24	RL26_HUMAN	9	199298	206082	202690	122196	103887	113042	1.79306	0.0116523	GO:0002181(BP:cytoplasmic translation);GO:0006364(BP:rRNA processing);GO:0006412(BP:translation);GO:0006977(BP:DNA damage response, signal transduction by p53 class mediator resulting in cell cycle arrest);GO:0034644(BP:cellular response to UV);GO:0042273(BP:ribosomal large subunit biogenesis);GO:0045727(BP:positive regulation of translation);GO:0071480(BP:cellular response to gamma radiation);GO…	hsa:6154(RPL26)	hsa03010(Ribosome);hsa05171(Coronavirus disease - COVID-19)	Cytoplasmic;Mitochondrial;Nuclear	PF16906(Ribosomal proteins L26 eukaryotic, L24P archaeal);PF00467(KOW motif)
Q9UK45	U6 snRNA-associated Sm-like protein LSm7	LSM7	Q9UK45	Q9UK45;A0A087X2I5;O75243	LSM7	U6 snRNA-associated Sm-like protein LSm7	LSM7_HUMAN	4	98618.8	98980.8	98799.8	51628.9	58805.5	55217.2	1.78929	0.00672752	GO:0000398(BP:mRNA splicing, via spliceosome);GO:0000956(BP:nuclear-transcribed mRNA catabolic process);GO:0005634(CC:nucleus);GO:0005654(CC:nucleoplasm);GO:0005688(CC:U6 snRNP);GO:0005689(CC:U12-type spliceosomal complex);GO:0005829(CC:cytosol);GO:0046540(CC:U4/U6 x U5 tri-snRNP complex);GO:0071004(CC:U2-type prespliceosome);GO:0071005(CC:U2-type precatalytic spliceosome);GO:0071013(CC:catalytic…	hsa:51690(LSM7)	hsa03040(Spliceosome);hsa03018(RNA degradation)	Cytoplasmic;Nuclear	PF01423(LSM domain)
Q15582	Transforming growth factor-beta-induced protein ig-h3	TGFBI	Q15582	Q15582;A0A0S2Z4Q2;A0A0S2Z4K6;H0Y8L3;Q53GU8;Q59F63;S4R3C6	TGFBI	Transforming growth factor-beta-induced protein ig-h3	BGH3_HUMAN	57	386296	387618	386957	227380	205235	216308	1.78892	0.00419841	GO:0001525(BP:angiogenesis);GO:0002062(BP:chondrocyte differentiation);GO:0007155(BP:cell adhesion);GO:0007162(BP:negative regulation of cell adhesion);GO:0007601(BP:visual perception);GO:0008283(BP:cell population proliferation);GO:0030198(BP:extracellular matrix organization);GO:0050896(BP:response to stimulus);GO:0051179(BP:localization);GO:0005576(CC:extracellular region);GO:0005604(CC:baseme…	hsa:7045		Extracellular;Mitochondrial	PF02469(Fasciclin domain)
Q12996	Cleavage stimulation factor subunit 3	CSTF3	Q12996	Q12996;B4DFQ5;B4DMA4;E9PLP8	CSTF3	Cleavage stimulation factor subunit 3	CSTF3_HUMAN	13	54315.5	58103.3	56209.4	26673.9	36202.3	31438.1	1.78794	0.0402658	GO:0031123(BP:RNA 3'-end processing);GO:0005634(CC:nucleus);GO:0005654(CC:nucleoplasm);GO:0005848(CC:mRNA cleavage stimulating factor complex);GO:0003723(MF:RNA binding);GO:0003729(MF:mRNA binding);GO:0180010(NA:NA)	hsa:1479(CSTF3)	hsa03015(mRNA surveillance pathway)	Cytoplasmic	PF05843(Suppressor of forked protein (Suf))
P51572	B-cell receptor-associated protein 31	BCAP31	P51572	P51572;A0A2R8Y5M6;C9J0M4;C9JMD7;C9JQ75;C9JSP1;Q53G72;Q53HT6	BCAP31	B-cell receptor-associated protein 31	BAP31_HUMAN	35	205391	191729	198560	122275	99856.6	111066	1.78777	0.0217761	GO:0006626(BP:protein targeting to mitochondrion);GO:0006888(BP:endoplasmic reticulum to Golgi vesicle-mediated transport);GO:0006915(BP:apoptotic process);GO:0007204(BP:positive regulation of cytosolic calcium ion concentration);GO:0007283(BP:spermatogenesis);GO:0032471(BP:negative regulation of endoplasmic reticulum calcium ion concentration);GO:0034976(BP:response to endoplasmic reticulum stre…	hsa:10134(BCAP31)	hsa04141(Protein processing in endoplasmic reticulum);hsa05165(Human papillomavirus infection)	PlasmaMembrane	PF18035(Bap31/Bap29 cytoplasmic coiled-coil domain);PF05529(Bap31/Bap29 transmembrane region)
Q9UHX1	Poly(U)-binding-splicing factor PUF60	PUF60	Q9UHX1	Q9UHX1;E9PQ56;H0YEM1;A0A0J9YVP6;A0A0J9YXJ8;A0A0J9YXX5;A0A0J9YYL3;A0A994J6L7;E9PL19;A0A0J9YVR6;A0A0J9YWM1;A0A0J9YXC6;A0A994J6K6;E9PMU7;E9PN18	PUF60	Poly(U)-binding-splicing factor PUF60	PUF60_HUMAN	21	76467.4	79809	78138.2	37480.7	49935.7	43708.2	1.78772	0.0333271	GO:0000380(BP:alternative mRNA splicing, via spliceosome);GO:0000381(BP:regulation of alternative mRNA splicing, via spliceosome);GO:0006376(BP:mRNA splice site selection);GO:0006915(BP:apoptotic process);GO:0005654(CC:nucleoplasm);GO:0030054(CC:cell junction);GO:1990904(CC:ribonucleoprotein complex);GO:0003677(MF:DNA binding);GO:0003723(MF:RNA binding);GO:0042802(MF:identical protein binding);GO…	hsa:22827(PUF60)	hsa03040(Spliceosome)	Cytoplasmic	PF00076(RNA recognition motif)
Q5MIZ7	Serine/threonine-protein phosphatase 4 regulatory subunit 3B	PPP4R3B	Q5MIZ7	Q5MIZ7;B4DKA9	PPP4R3B	Serine/threonine-protein phosphatase 4 regulatory subunit 3B	P4R3B_HUMAN	1	16293.1	19808.2	18050.7	10639.2	9558.19	10098.7	1.78742	0.0495314	GO:0006094(BP:gluconeogenesis);GO:0006974(BP:cellular response to DNA damage stimulus);GO:0045722(BP:positive regulation of gluconeogenesis);GO:2000779(BP:regulation of double-strand break repair);GO:0000785(CC:chromatin);GO:0005654(CC:nucleoplasm);GO:0005737(CC:cytoplasm);GO:0005813(CC:centrosome);GO:0016607(CC:nuclear speck);GO:0030289(CC:protein phosphatase 4 complex);GO:0072542(MF:protein pho…	hsa:57223(PPP4R3B)	hsa04922(Glucagon signaling pathway)	Nuclear	PF04802(Phosphatase 4 regulatory subunit 3)
Q9BRQ6	MICOS complex subunit MIC25	CHCHD6	Q9BRQ6	Q9BRQ6;J3QTA6;J3QTB2	CHCHD6	MICOS complex subunit MIC25	MIC25_HUMAN	8	43169.2	47280	45224.6	25815.7	24796.1	25305.9	1.78712	0.011115	GO:0006974(BP:cellular response to DNA damage stimulus);GO:0007007(BP:inner mitochondrial membrane organization);GO:0042407(BP:cristae formation);GO:0001401(CC:SAM complex);GO:0005739(CC:mitochondrion);GO:0005743(CC:mitochondrial inner membrane);GO:0005829(CC:cytosol);GO:0044284(CC:mitochondrial crista junction);GO:0061617(CC:MICOS complex);GO:0140275(CC:MIB complex)	hsa:84303		Nuclear	PF05300(MICOS complex subunit MIC19/MIC25)
P55209	Nucleosome assembly protein 1-like 1	NAP1L1	P55209	P55209;B7Z2V4;B7Z5H0;B7Z9C2;F5H4R6;F8VRJ2;F8VUX1;F8VV59;F8VVB5;F8VXI6;F8VY35;F8W020;F8W0J6;F8W118;F8W543;H0YH88;H0YHC3;H0YIV4	NAP1L1	Nucleosome assembly protein 1-like 1	NP1L1_HUMAN	8	30940.5	28597.2	29768.8	18789.9	14528.2	16659	1.78695	0.0327266	GO:0006260(BP:DNA replication);GO:0006334(BP:nucleosome assembly);GO:0007399(BP:nervous system development);GO:0008284(BP:positive regulation of cell population proliferation);GO:0050769(BP:positive regulation of neurogenesis);GO:2000179(BP:positive regulation of neural precursor cell proliferation);GO:0000785(CC:chromatin);GO:0005634(CC:nucleus);GO:0005737(CC:cytoplasm);GO:0016020(CC:membrane);G…	hsa:4673		Nuclear	PF00956(Nucleosome assembly protein (NAP))
P52597	Heterogeneous nuclear ribonucleoprotein F	HNRNPF	P52597	P52597;B4DKS8	HNRNPF	Heterogeneous nuclear ribonucleoprotein F	HNRPF_HUMAN	20	104182	115082	109632	61481.3	61303.8	61392.6	1.78575	0.012528	GO:0000398(BP:mRNA splicing, via spliceosome);GO:0006396(BP:RNA processing);GO:0043484(BP:regulation of RNA splicing);GO:0005634(CC:nucleus);GO:0005654(CC:nucleoplasm);GO:0005829(CC:cytosol);GO:0005886(CC:plasma membrane);GO:0016020(CC:membrane);GO:0045202(CC:synapse);GO:0071013(CC:catalytic step 2 spliceosome);GO:1990904(CC:ribonucleoprotein complex);GO:0003723(MF:RNA binding);GO:0003727(MF:sing…	hsa:3185		Nuclear	PF08080(RNPHF zinc finger);PF00076(RNA recognition motif)
Q16740	ATP-dependent Clp protease proteolytic subunit, mitochondrial	CLPP	Q16740	Q16740;M0R208	CLPP	ATP-dependent Clp protease proteolytic subunit, mitochondrial	CLPP_HUMAN	11	54016.5	61158.5	57587.5	34395.8	30194.5	32295.2	1.78316	0.0257986	GO:0006508(BP:proteolysis);GO:0006515(BP:protein quality control for misfolded or incompletely synthesized proteins);GO:0033619(BP:membrane protein proteolysis);GO:0051603(BP:proteolysis involved in cellular protein catabolic process);GO:0005739(CC:mitochondrion);GO:0005759(CC:mitochondrial matrix);GO:0009368(CC:endopeptidase Clp complex);GO:0004175(MF:endopeptidase activity);GO:0004176(MF:ATP-de…	hsa:8192		Mitochondrial	PF00574(Clp protease)
Q5W0U4	B box and SPRY domain-containing protein	BSPRY	Q5W0U4	Q5W0U4	BSPRY	B box and SPRY domain-containing protein	BSPRY_HUMAN	4	14412.2	17057	15734.6	9620.95	8040.64	8830.8	1.78179	0.0463548	GO:0006816(BP:calcium ion transport);GO:0016567(BP:protein ubiquitination);GO:1990830(BP:cellular response to leukemia inhibitory factor);GO:0005737(CC:cytoplasm);GO:0016020(CC:membrane);GO:0031252(CC:cell leading edge);GO:0048471(CC:perinuclear region of cytoplasm);GO:0046872(MF:metal ion binding);GO:0061630(MF:ubiquitin protein ligase activity)	hsa:54836		Cytoplasmic;Nuclear	PF00622(SPRY domain);PF13765(SPRY-associated domain)
Q6P2Q9	Pre-mRNA-processing-splicing factor 8	PRPF8	Q6P2Q9	Q6P2Q9;A0A994J491;A0A994J6E8;I3L3Z8	PRPF8	Pre-mRNA-processing-splicing factor 8	PRP8_HUMAN	73	104557	100829	102693	55665.7	59727.7	57696.7	1.77988	0.00373243	GO:0000244(BP:spliceosomal tri-snRNP complex assembly);GO:0000375(BP:RNA splicing, via transesterification reactions);GO:0000398(BP:mRNA splicing, via spliceosome);GO:0006397(BP:mRNA processing);GO:0008380(BP:RNA splicing);GO:0071222(BP:cellular response to lipopolysaccharide);GO:0071356(BP:cellular response to tumor necrosis factor);GO:0005634(CC:nucleus);GO:0005654(CC:nucleoplasm);GO:0005682(CC…	hsa:10594(PRPF8)	hsa03040(Spliceosome)	Nuclear	PF10596(U6-snRNA interacting domain of PrP8);PF12134(PRP8 domain IV core);PF01398(JAB1/Mov34/MPN/PAD-1 ubiquitin protease);PF08084(PROCT (NUC072) domain);PF10597(U5-snRNA binding site 2 of PrP8);PF08082(PRO8NT (NUC069), PrP8 N-terminal domain);PF10598(RNA recognition motif of the spliceosomal PrP8);PF08083(PROCN (NUC071) domain)
A0A994J4E9	Heterogeneous nuclear ribonucleoprotein K	HNRNPK	A0A994J4E9	A0A994J4E9;A0A994J4S7;B4DFF1;Q5EC54	HNRNPK	Heterogeneous nuclear ribonucleoprotein K	A0A994J4E9_HUMAN	3	76757	88379.1	82568.1	40703.7	52079.9	46391.8	1.7798	0.0469919	GO:0002102(CC:podosome);GO:0005654(CC:nucleoplasm);GO:0005681(CC:spliceosomal complex);GO:0005737(CC:cytoplasm);GO:0003677(MF:DNA binding);GO:0003723(MF:RNA binding)				PF08067(ROKNT (NUC014) domain);PF00013(KH domain)
O43390	Heterogeneous nuclear ribonucleoprotein R	HNRNPR	O43390	O43390;A0A6Q8PEX7;A0A6Q8PH31;A0A6Q8PHG0;B2R7W4;B4DMB1;B4DT28;Q0VGD6	HNRNPR	Heterogeneous nuclear ribonucleoprotein R	HNRPR_HUMAN	29	144910	137951	141430	79634.4	79318.1	79476.2	1.77953	0.00314583	GO:0000398(BP:mRNA splicing, via spliceosome);GO:0006397(BP:mRNA processing);GO:0007623(BP:circadian rhythm);GO:0061157(BP:mRNA destabilization);GO:0005634(CC:nucleus);GO:0005654(CC:nucleoplasm);GO:0005681(CC:spliceosomal complex);GO:0005783(CC:endoplasmic reticulum);GO:0030425(CC:dendrite);GO:0030426(CC:growth cone);GO:0043679(CC:axon terminus);GO:0071013(CC:catalytic step 2 spliceosome);GO:1990…	hsa:10236		Nuclear	PF00076(RNA recognition motif);PF18360(Heterogeneous nuclear ribonucleoprotein Q acidic domain)
Q9Y2B0	Protein canopy homolog 2	CNPY2	Q9Y2B0	Q9Y2B0;F8W031;F8VXJ7;F8W1K5;H0YI18	CNPY2	Protein canopy homolog 2	CNPY2_HUMAN	12	77384.6	75502.7	76443.6	46188.9	39871.2	43030.1	1.77652	0.00959067	GO:0010629(BP:negative regulation of gene expression);GO:0010988(BP:regulation of low-density lipoprotein particle clearance);GO:1905599(BP:positive regulation of low-density lipoprotein receptor activity);GO:0005783(CC:endoplasmic reticulum)	hsa:10330		Extracellular	PF11938(TLR4 regulator and MIR-interacting MSAP)
O00148	ATP-dependent RNA helicase DDX39A	DDX39A	O00148	O00148;B4DX78;K7EQN7;A0A0D9SEM9	DDX39A	ATP-dependent RNA helicase DDX39A	DX39A_HUMAN	25	352988	360417	356702	195282	206313	200798	1.77643	0.00181426	GO:0000398(BP:mRNA splicing, via spliceosome);GO:0006405(BP:RNA export from nucleus);GO:0006406(BP:mRNA export from nucleus);GO:0005634(CC:nucleus);GO:0005654(CC:nucleoplasm);GO:0005737(CC:cytoplasm);GO:0016020(CC:membrane);GO:0016607(CC:nuclear speck);GO:0003723(MF:RNA binding);GO:0003724(MF:RNA helicase activity);GO:0005524(MF:ATP binding);GO:0016887(MF:ATP hydrolysis activity);GO:0042802(MF:id…	hsa:10212		Nuclear	PF00271(Helicase conserved C-terminal domain);PF00270(DEAD/DEAH box helicase)
Q99623	Prohibitin-2	PHB2	Q99623	Q99623;F5GY37;F5H3X6;A0A7I2V5F0;A0A976LZI3;B4DW05;F5GWA7;J3KPX7	PHB2	Prohibitin-2	PHB2_HUMAN	25	226817	223200	225008	131115	122435	126775	1.77486	0.00228301	GO:0000423(BP:mitophagy);GO:0002639(BP:positive regulation of immunoglobulin production);GO:0006606(BP:protein import into nucleus);GO:0007005(BP:mitochondrion organization);GO:0007062(BP:sister chromatid cohesion);GO:0007202(BP:activation of phospholipase C activity);GO:0016477(BP:cell migration);GO:0023035(BP:CD40 signaling pathway);GO:0030520(BP:intracellular estrogen receptor signaling pathwa…	hsa:11331(PHB2)	hsa04137(Mitophagy - animal)	Mitochondrial;	PF01145(SPFH domain / Band 7 family)
Q13283	Ras GTPase-activating protein-binding protein 1	G3BP1	Q13283	Q13283;Q5U0Q1;A0A7I2V2S5;A0A7I2V533;A0A7I2V5M7;A0A7I2V651;A0A7I2YQB1;A0A7I2YQN9;A0A7I2YQQ8;A0A7I2YQU8;A0A7P0P2U7;E5RH42;E5RIF8;E5RJU8;Q32P45;Q53HH4;Q6FI03	G3BP1	Ras GTPase-activating protein-binding protein 1	G3BP1_HUMAN	24	97365.7	93726.4	95546.1	56134.3	51546.1	53840.2	1.77462	0.00489321	GO:0007265(BP:Ras protein signal transduction);GO:0032481(BP:positive regulation of type I interferon production);GO:0034063(BP:stress granule assembly);GO:0045087(BP:innate immune response);GO:0051607(BP:defense response to virus);GO:0062029(BP:positive regulation of stress granule assembly);GO:0090090(BP:negative regulation of canonical Wnt signaling pathway);GO:0005634(CC:nucleus);GO:0005737(C…	hsa:10146(G3BP1)	hsa04623(Cytosolic DNA-sensing pathway)	Cytoplasmic;Nuclear	PF02136(Nuclear transport factor 2 (NTF2) domain);PF00076(RNA recognition motif)
P11441	Ubiquitin-like protein 4A	UBL4A	P11441	P11441;Q5HY81	UBL4A	Ubiquitin-like protein 4A	UBL4A_HUMAN	11	39542.5	37245.5	38394	20457.9	22815.1	21636.5	1.7745	0.00950663	GO:0006511(BP:ubiquitin-dependent protein catabolic process);GO:0006620(BP:post-translational protein targeting to endoplasmic reticulum membrane);GO:0031647(BP:regulation of protein stability);GO:0036211(BP:protein modification process);GO:0071816(BP:tail-anchored membrane protein insertion into ER membrane);GO:0005634(CC:nucleus);GO:0005654(CC:nucleoplasm);GO:0005737(CC:cytoplasm);GO:0005829(CC…	hsa:8266(UBL4A)	hsa03060(Protein export)	Extracellular;Mitochondrial;Nuclear	PF17840(Tethering Ubl4a to BAGS domain);PF00240(Ubiquitin family)
Q58F09	Mannosyl-oligosaccharide glucosidase	GCS1	Q58F09	Q13724;A0A3B3IS52;A0A8I5KTK5;A0A384MDR6;A0A3B3IRK6;Q58F09;A0A3B3IRW2;A8K9K4	GCS1	Mannosyl-oligosaccharide glucosidase	Q58F09_HUMAN	29	116681	121562	119122	63467	71247.2	67357.1	1.76851	0.0077786	GO:0009311(BP:oligosaccharide metabolic process);GO:0005789(CC:endoplasmic reticulum membrane);GO:0004573(MF:Glc3Man9GlcNAc2 oligosaccharide glucosidase activity)			Mitochondrial	PF16923(Glycosyl hydrolase family 63 N-terminal domain);PF03200(Glycosyl hydrolase family 63 C-terminal domain)
Q9NRX4	14 kDa phosphohistidine phosphatase	PHPT1	Q9NRX4	Q9NRX4;V9HWC4;Q6FIE5	PHPT1	14 kDa phosphohistidine phosphatase	PHP14_HUMAN	6	61394.5	66125.5	63760	36972.2	35161.9	36067.1	1.76782	0.00826119	GO:0006470(BP:protein dephosphorylation);GO:0030036(BP:actin cytoskeleton organization);GO:0035971(BP:peptidyl-histidine dephosphorylation);GO:0050860(BP:negative regulation of T cell receptor signaling pathway);GO:0051350(BP:negative regulation of lyase activity);GO:0097581(BP:lamellipodium organization);GO:2000147(BP:positive regulation of cell motility);GO:2000984(BP:negative regulation of ATP…	hsa:29085		Extracellular;Cytoplasmic	PF05005(Janus/Ocnus family (Ocnus))
Q9H0D6	5'-3' exoribonuclease 2	XRN2	Q9H0D6	Q9H0D6;B3KMC9;B4DZC3;B4E0B9	XRN2	5'-3' exoribonuclease 2	XRN2_HUMAN	23	39132	41690.7	40411.3	23768.5	21959.9	22864.2	1.76745	0.00787759	GO:0000956(BP:nuclear-transcribed mRNA catabolic process);GO:0006364(BP:rRNA processing);GO:0006369(BP:termination of RNA polymerase II transcription);GO:0006396(BP:RNA processing);GO:0006397(BP:mRNA processing);GO:0006401(BP:RNA catabolic process);GO:0007283(BP:spermatogenesis);GO:0016070(BP:RNA metabolic process);GO:0021766(BP:hippocampus development);GO:0030182(BP:neuron differentiation);GO:00…	hsa:22803(XRN2)	hsa03008(Ribosome biogenesis in eukaryotes);hsa03018(RNA degradation)	Nuclear	PF03159(XRN 5'-3' exonuclease N-terminus);PF17846(Xrn1 helical domain)
O14776	Transcription elongation regulator 1	TCERG1	O14776	O14776;A0A7P0T8N8	TCERG1	Transcription elongation regulator 1	TCRG1_HUMAN	27	52074.9	51722.6	51898.8	29854.4	28879.6	29367	1.76725	0.00052863	GO:0000122(BP:negative regulation of transcription by RNA polymerase II);GO:0006397(BP:mRNA processing);GO:0008380(BP:RNA splicing);GO:0032968(BP:positive regulation of transcription elongation from RNA polymerase II promoter);GO:0034244(BP:negative regulation of transcription elongation from RNA polymerase II promoter);GO:0045944(BP:positive regulation of transcription by RNA polymerase II);GO:0…	hsa:10915(TCERG1)	hsa03040(Spliceosome)	Nuclear	PF01846(FF domain);PF00397(WW domain)
P07305	Histone H1.0	H1-0	P07305	P07305	H1-0	Histone H1.0	H10_HUMAN	9	328036	322863	325450	178286	190075	184180	1.76701	0.00206978	GO:0006334(BP:nucleosome assembly);GO:0030261(BP:chromosome condensation);GO:0031507(BP:heterochromatin assembly);GO:0045910(BP:negative regulation of DNA recombination);GO:2000679(BP:positive regulation of transcription regulatory region DNA binding);GO:0000785(CC:chromatin);GO:0000786(CC:nucleosome);GO:0000791(CC:euchromatin);GO:0005634(CC:nucleus);GO:0005654(CC:nucleoplasm);GO:0005794(CC:Golgi…	hsa:3005		Nuclear	PF00538(linker histone H1 and H5 family)
O60506	Heterogeneous nuclear ribonucleoprotein Q	SYNCRIP	O60506	O60506;A0A7I2V2F2;A0A7I2V309;A0A7I2V4Z0;A0A7I2V5Q6;A0A7I2YQN2;B2R8Z8;B7Z645;F6UXX1;Q05CK9;Q59GL1	SYNCRIP	Heterogeneous nuclear ribonucleoprotein Q	HNRPQ_HUMAN	41	303477	296158	299818	169076	170287	169682	1.76694	0.000811427	GO:0000398(BP:mRNA splicing, via spliceosome);GO:0001649(BP:osteoblast differentiation);GO:0006396(BP:RNA processing);GO:0008380(BP:RNA splicing);GO:0016556(BP:mRNA modification);GO:0017148(BP:negative regulation of translation);GO:0070934(BP:CRD-mediated mRNA stabilization);GO:0071346(BP:cellular response to interferon-gamma);GO:1900152(BP:negative regulation of nuclear-transcribed mRNA cataboli…	hsa:10492		Nuclear	PF00076(RNA recognition motif);PF18360(Heterogeneous nuclear ribonucleoprotein Q acidic domain)
O94826	Mitochondrial import receptor subunit TOM70	TOMM70	O94826	O94826;B4DZ87	TOMM70	Mitochondrial import receptor subunit TOM70	TOM70_HUMAN	27	78521.5	84529.9	81525.7	47444	44928.2	46186.1	1.76516	0.00838688	GO:0002218(BP:activation of innate immune response);GO:0002230(BP:positive regulation of defense response to virus by host);GO:0006626(BP:protein targeting to mitochondrion);GO:0030150(BP:protein import into mitochondrial matrix);GO:0032728(BP:positive regulation of interferon-beta production);GO:0042981(BP:regulation of apoptotic process);GO:0045039(BP:protein insertion into mitochondrial inner …	hsa:9868(TOMM70)	hsa04137(Mitophagy - animal)	Cytoplasmic	PF13181(Tetratricopeptide repeat);PF00515(Tetratricopeptide repeat)
P62877	E3 ubiquitin-protein ligase RBX1	RBX1	P62877	P62877	RBX1	E3 ubiquitin-protein ligase RBX1	RBX1_HUMAN	1	115590	118218	116904	68547.7	63992.7	66270.2	1.76405	0.00268578	GO:0000165(BP:MAPK cascade);GO:0000209(BP:protein polyubiquitination);GO:0006281(BP:DNA repair);GO:0006511(BP:ubiquitin-dependent protein catabolic process);GO:0006513(BP:protein monoubiquitination);GO:0006974(BP:cellular response to DNA damage stimulus);GO:0007283(BP:spermatogenesis);GO:0016567(BP:protein ubiquitination);GO:0031146(BP:SCF-dependent proteasomal ubiquitin-dependent protein catabol…	hsa:9978(RBX1)	hsa04141(Protein processing in endoplasmic reticulum);hsa04120(Ubiquitin mediated proteolysis);hsa03420(Nucleotide excision repair);hsa04310(Wnt signaling pathway);hsa04350(TGF-beta signaling pathway);hsa04066(HIF-1 signaling pathway);hsa04110(Cell cycle);hsa04114(Oocyte meiosis);hsa04710(Circadian rhythm);hsa05200(Pathways in cancer);hsa05211(Renal cell carcinoma);hsa05170(Human immunodeficiency…	Extracellular	PF12678(RING-H2 zinc finger domain)
P43487	Ran-specific GTPase-activating protein	RANBP1	P43487	P43487;F6WQW2;A0A140VK94;B4DE76;B7Z6U1;C9JDM3;C9JJ34	RANBP1	Ran-specific GTPase-activating protein	RANG_HUMAN	8	160039	142625	151332	81330.4	90528.5	85929.4	1.76112	0.0219254	GO:0006913(BP:nucleocytoplasmic transport);GO:0007165(BP:signal transduction);GO:0046604(BP:positive regulation of mitotic centrosome separation);GO:0005634(CC:nucleus);GO:0005635(CC:nuclear envelope);GO:0005643(CC:nuclear pore);GO:0005737(CC:cytoplasm);GO:0005813(CC:centrosome);GO:0005829(CC:cytosol);GO:0005092(MF:GDP-dissociation inhibitor activity);GO:0005096(MF:GTPase activator activity);GO:0…	hsa:5902(RANBP1)	hsa05203(Viral carcinogenesis);hsa05166(Human T-cell leukemia virus 1 infection)	Cytoplasmic;Nuclear	PF00638(RanBP1 domain)
Q9UQ80	Proliferation-associated protein 2G4	PA2G4	Q9UQ80	Q9UQ80;A8K6Y1;F8VR77;F8W0A3;Q05D08;Q6PIN5	PA2G4	Proliferation-associated protein 2G4	PA2G4_HUMAN	33	276041	274179	275110	153234	159611	156422	1.75876	0.000782322	GO:0006364(BP:rRNA processing);GO:0006417(BP:regulation of translation);GO:0043066(BP:negative regulation of apoptotic process);GO:0045597(BP:positive regulation of cell differentiation);GO:0045892(BP:negative regulation of transcription, DNA-templated);GO:0005576(CC:extracellular region);GO:0005634(CC:nucleus);GO:0005730(CC:nucleolus);GO:0005737(CC:cytoplasm);GO:0016020(CC:membrane);GO:0035578(C…	hsa:5036		Nuclear	PF00557(Metallopeptidase family M24)
P31943	Heterogeneous nuclear ribonucleoprotein H	HNRNPH1	P31943	P31943;A0A384MEJ3;G8JLB6;H0YB39	HNRNPH1	Heterogeneous nuclear ribonucleoprotein H	HNRH1_HUMAN	26	451131	438934	445032	253759	253041	253400	1.75625	0.00101473	GO:0000398(BP:mRNA splicing, via spliceosome);GO:0006396(BP:RNA processing);GO:0043484(BP:regulation of RNA splicing);GO:0005634(CC:nucleus);GO:0005654(CC:nucleoplasm);GO:0005829(CC:cytosol);GO:0016020(CC:membrane);GO:0071013(CC:catalytic step 2 spliceosome);GO:1990904(CC:ribonucleoprotein complex);GO:0003723(MF:RNA binding);GO:0008266(MF:poly(U) RNA binding);GO:0042802(MF:identical protein bindi…	hsa:3187		Nuclear	PF00076(RNA recognition motif);PF08080(RNPHF zinc finger)
Q8WU90	Zinc finger CCCH domain-containing protein 15	ZC3H15	Q8WU90	Q8WU90;B7Z592	ZC3H15	Zinc finger CCCH domain-containing protein 15	ZC3HF_HUMAN	13	49851	44489.9	47170.4	28395.4	25346.4	26870.9	1.75545	0.0223079	GO:0002181(BP:cytoplasmic translation);GO:0019221(BP:cytokine-mediated signaling pathway);GO:0043547(BP:positive regulation of GTPase activity);GO:0005634(CC:nucleus);GO:0005829(CC:cytosol);GO:0003723(MF:RNA binding);GO:0045296(MF:cadherin binding);GO:0046872(MF:metal ion binding)	hsa:55854		Nuclear	PF16543(DRG Family Regulatory Proteins, Tma46);PF00642(Zinc finger C-x8-C-x5-C-x3-H type (and similar))
P35222	Catenin beta-1	CTNNB1	P35222	P14923;P35222;A0A0S2Z487;A0A2R8Y543;A0A2R8Y5A3;A0A2R8Y5C3;A0A2R8Y5Z1;A0A2R8Y750;A0A2R8Y7Z0;A0A2R8Y804;A0A2R8YCH5;B4DGU4;B4DL06;B5BU28;A0A0S2Z495;A0A2R8Y6G0;B4DSW9	CTNNB1	Catenin beta-1	CTNB1_HUMAN	49	128020	130005	129012	77644.3	69344.3	73494.3	1.75541	0.00585536	GO:0000122(BP:negative regulation of transcription by RNA polymerase II);GO:0000165(BP:MAPK cascade);GO:0000209(BP:protein polyubiquitination);GO:0000578(BP:embryonic axis specification);GO:0000904(BP:cell morphogenesis involved in differentiation);GO:0001569(BP:branching involved in blood vessel morphogenesis);GO:0001658(BP:branching involved in ureteric bud morphogenesis);GO:0001701(BP:in utero…	hsa:1499(CTNNB1)	hsa04015(Rap1 signaling pathway);hsa04310(Wnt signaling pathway);hsa04390(Hippo signaling pathway);hsa04510(Focal adhesion);hsa04520(Adherens junction);hsa04550(Signaling pathways regulating pluripotency of stem cells);hsa04670(Leukocyte transendothelial migration);hsa04919(Thyroid hormone signaling pathway);hsa04916(Melanogenesis);hsa05200(Pathways in cancer);hsa05205(Proteoglycans in cancer);hs…	Cytoplasmic	PF00514(Armadillo/beta-catenin-like repeat)
Q9H7Z7	Prostaglandin E synthase 2	PTGES2	Q9H7Z7	Q9H7Z7;A0A7I2V5T7;B3KPZ2;A6NHH0;B4DWP1	PTGES2	Prostaglandin E synthase 2	PGES2_HUMAN	13	39954	34872.7	37413.3	19766.3	22867.1	21316.7	1.75512	0.0325306	GO:0006629(BP:lipid metabolic process);GO:0019371(BP:cyclooxygenase pathway);GO:0045893(BP:positive regulation of transcription, DNA-templated);GO:0046903(BP:secretion);GO:0000139(CC:Golgi membrane);GO:0005576(CC:extracellular region);GO:0005634(CC:nucleus);GO:0005739(CC:mitochondrion);GO:0005829(CC:cytosol);GO:0035578(CC:azurophil granule lumen);GO:0048471(CC:perinuclear region of cytoplasm);GO:…	hsa:80142(PTGES2)	hsa00590(Arachidonic acid metabolism)	Mitochondrial	PF13417(Glutathione S-transferase, N-terminal domain);PF13410(Glutathione S-transferase, C-terminal domain)
Q9Y265	RuvB-like 1	RUVBL1	Q9Y265	Q9Y265;A0A384MTR5;B5BUB1;H7C4G5	RUVBL1	RuvB-like 1	RUVB1_HUMAN	27	110001	109785	109893	64704.7	60545.7	62625.2	1.75477	0.00193506	GO:0000492(BP:box C/D snoRNP assembly);GO:0000723(BP:telomere maintenance);GO:0006275(BP:regulation of DNA replication);GO:0006281(BP:DNA repair);GO:0006282(BP:regulation of DNA repair);GO:0006310(BP:DNA recombination);GO:0006338(BP:chromatin remodeling);GO:0006355(BP:regulation of transcription, DNA-templated);GO:0006357(BP:regulation of transcription by RNA polymerase II);GO:0007049(BP:cell cyc…	hsa:8607(RUVBL1)	hsa03082(ATP-dependent chromatin remodeling);hsa04310(Wnt signaling pathway)	Cytoplasmic	PF06068(TIP49 P-loop domain);PF17856(TIP49 AAA-lid domain)
P62249	Small ribosomal subunit protein uS9	RPS16	P62249	P62249;M0R1M5;M0R3H0;Q6IPX4	RPS16	Small ribosomal subunit protein uS9	RS16_HUMAN	16	486702	502075	494388	294611	269124	281868	1.75397	0.00486798	GO:0000462(BP:maturation of SSU-rRNA from tricistronic rRNA transcript (SSU-rRNA, 5.8S rRNA, LSU-rRNA));GO:0002181(BP:cytoplasmic translation);GO:0006364(BP:rRNA processing);GO:0006412(BP:translation);GO:0042274(BP:ribosomal small subunit biogenesis);GO:1990830(BP:cellular response to leukemia inhibitory factor);GO:0005654(CC:nucleoplasm);GO:0005730(CC:nucleolus);GO:0005737(CC:cytoplasm);GO:00058…	hsa:6217(RPS16)	hsa03010(Ribosome);hsa05171(Coronavirus disease - COVID-19)	Cytoplasmic	PF00380(Ribosomal protein S9/S16)
Q99986	Serine/threonine-protein kinase VRK1	VRK1	Q99986	Q99986;A0A7P0T838;A0A7P0T8N0;A0A7P0T952;A0A7P0T9E5;A0A7P0T9T1;A0A7P0TA65;A0A7P0TAA6;A0A7P0TAS8;A0A7P0TB08;A0A7P0TB15;A0A7P0TBB8;A0A7P0Z3Z7;A0A7P0Z445;A0A7P0Z462;A0A7P0Z4A4;H0YJF7;H0YJJ9;A0A7P0T814;A0A7P0T824;A0A7P0T925;A0A7P0T977;A0A7P0T9C6;A0A7P0T9I1;A0A7P0TA16;A0A7P0TB37;A0A7P0TBE4;A0A7P0TBI6;A8K245;H0YJ50	VRK1	Serine/threonine-protein kinase VRK1	VRK1_HUMAN	3	33472.9	36225.6	34849.2	19900.9	19939.2	19920	1.74946	0.00839409	GO:0006468(BP:protein phosphorylation);GO:0006974(BP:cellular response to DNA damage stimulus);GO:0007077(BP:mitotic nuclear membrane disassembly);GO:0007165(BP:signal transduction);GO:0046777(BP:protein autophosphorylation);GO:0051301(BP:cell division);GO:0090166(BP:Golgi disassembly);GO:0120187(BP:positive regulation of protein localization to chromatin);GO:0005634(CC:nucleus);GO:0005654(CC:nuc…	hsa:7443		Cytoplasmic;Nuclear	PF00069(Protein kinase domain)
P05141	ADP/ATP translocase 2	SLC25A5	P05141	P05141;P12235;P12236;Q9H0C2;A0A0S2Z3H3;Q6I9V5;Q6NVC0;A0A0S2Z359;A8K787;Q59EI9;Q59EP7;V9GYG0	SLC25A5	ADP/ATP translocase 2	ADT2_HUMAN	31	825598	864227	844912	476945	489683	483314	1.74816	0.00314838	GO:0007059(BP:chromosome segregation);GO:0008284(BP:positive regulation of cell population proliferation);GO:0030183(BP:B cell differentiation);GO:0030218(BP:erythrocyte differentiation);GO:0046902(BP:regulation of mitochondrial membrane permeability);GO:0051503(BP:adenine nucleotide transport);GO:0140021(BP:mitochondrial ADP transmembrane transport);GO:1901029(BP:negative regulation of mitochond…	hsa:292(SLC25A5)	hsa04020(Calcium signaling pathway);hsa04022(cGMP-PKG signaling pathway);hsa04217(Necroptosis);hsa04218(Cellular senescence);hsa04613(Neutrophil extracellular trap formation);hsa05208(Chemical carcinogenesis - reactive oxygen species);hsa05166(Human T-cell leukemia virus 1 infection);hsa05164(Influenza A);hsa05010(Alzheimer disease);hsa05012(Parkinson disease);hsa05016(Huntington disease);hsa0501…	PlasmaMembrane;Mitochondrial	PF00153(Mitochondrial carrier protein)
P39748	Flap endonuclease 1	FEN1	P39748	P39748;B4DWZ4;Q6FHX6;I3L3E9	FEN1	Flap endonuclease 1	FEN1_HUMAN	13	50263.6	51628.1	50945.8	26475.6	31855.9	29165.8	1.74677	0.0158519	GO:0000724(BP:double-strand break repair via homologous recombination);GO:0006260(BP:DNA replication);GO:0006281(BP:DNA repair);GO:0006287(BP:base-excision repair, gap-filling);GO:0006302(BP:double-strand break repair);GO:0007613(BP:memory);GO:0009650(BP:UV protection);GO:0032201(BP:telomere maintenance via semi-conservative replication);GO:0043137(BP:DNA replication, removal of RNA primer);GO:00…	hsa:2237(FEN1)	hsa03030(DNA replication);hsa03410(Base excision repair);hsa03450(Non-homologous end-joining)	Cytoplasmic	PF00867(XPG I-region);PF00752(XPG N-terminal domain)
Q5JRX3	Presequence protease, mitochondrial	PITRM1	Q5JRX3	Q5JRX3;A0A0A0MRX9;A0A7I2V5C6;A0A7I2V5H2;A0A7I2YQT2;A0A7I2YQX5;A0A7I2V397;A0A7I2V3B6;A0A7I2V3X0;A0A7I2V5R2;B3KN37;B4DH07;B4DRW8;H0Y4F7	PITRM1	Presequence protease, mitochondrial	PREP_HUMAN	39	46922.2	49945.8	48434	27569.5	27924.8	27747.2	1.74555	0.00537089	GO:0006508(BP:proteolysis);GO:0006626(BP:protein targeting to mitochondrion);GO:0016485(BP:protein processing);GO:0005739(CC:mitochondrion);GO:0005759(CC:mitochondrial matrix);GO:0004222(MF:metalloendopeptidase activity);GO:0008047(MF:enzyme activator activity);GO:0008237(MF:metallopeptidase activity);GO:0008270(MF:zinc ion binding)	hsa:10531		Cytoplasmic;Nuclear	PF05193(Peptidase M16 inactive domain);PF08367(Peptidase M16C associated);PF00675(Insulinase (Peptidase family M16))
Q8WU76	Sec1 family domain-containing protein 2	SCFD2	Q8WU76	Q8WU76	SCFD2	Sec1 family domain-containing protein 2	SCFD2_HUMAN	4	20331.1	19479.6	19905.3	10677.2	12134.7	11406	1.74517	0.00971727	GO:0006886(BP:intracellular protein transport);GO:0016192(BP:vesicle-mediated transport)	hsa:152579		Cytoplasmic	PF00995(Sec1 family)
Q8N5N7	Large ribosomal subunit protein mL50	MRPL50	Q8N5N7	Q8N5N7	MRPL50	Large ribosomal subunit protein mL50	RM50_HUMAN	9	42248.7	40127.6	41188.2	25769.2	21440.6	23604.9	1.7449	0.0182754	GO:0032543(BP:mitochondrial translation);GO:0005739(CC:mitochondrion);GO:0005743(CC:mitochondrial inner membrane);GO:0005762(CC:mitochondrial large ribosomal subunit);GO:0005829(CC:cytosol)	hsa:54534		Mitochondrial;Nuclear	PF10501(Ribosomal subunit 39S)
A0A087WZ13	Ribonucleoprotein, PTB binding 1	RAVER1	A0A087WZ13	A0A087WZ13	RAVER1	Ribonucleoprotein, PTB binding 1	A0A087WZ13_HUMAN	5	40762.3	44146.7	42454.5	25271.3	23399.7	24335.5	1.74455	0.0111989	GO:0003723(MF:RNA binding)			Nuclear	PF00076(RNA recognition motif)
P23526	Adenosylhomocysteinase	AHCY	P23526	P23526;A0A384MTQ3	AHCY	Adenosylhomocysteinase	SAHH_HUMAN	37	309426	316905	313166	182260	177002	179631	1.74338	0.00116978	GO:0006730(BP:one-carbon metabolic process);GO:0033353(BP:S-adenosylmethionine cycle);GO:0005634(CC:nucleus);GO:0005783(CC:endoplasmic reticulum);GO:0005829(CC:cytosol);GO:0042470(CC:melanosome);GO:0070062(CC:extracellular exosome);GO:0004013(MF:adenosylhomocysteinase activity)	hsa:191(AHCY)	hsa00270(Cysteine and methionine metabolism)	Cytoplasmic	PF05221(S-adenosyl-L-homocysteine hydrolase);PF00670(S-adenosyl-L-homocysteine hydrolase, NAD binding domain)
Q8NBJ5	Procollagen galactosyltransferase 1	COLGALT1	Q8NBJ5	Q8NBJ5;A0A8I5QKL8;A0A8I5QL08;M0QX72	COLGALT1	Procollagen galactosyltransferase 1	GT251_HUMAN	22	71237.3	72604.4	71920.9	43718.5	38930.1	41324.3	1.7404	0.00655721	GO:0030199(BP:collagen fibril organization);GO:1904028(BP:positive regulation of collagen fibril organization);GO:0005788(CC:endoplasmic reticulum lumen);GO:0016020(CC:membrane);GO:0050211(MF:procollagen galactosyltransferase activity)	hsa:79709(COLGALT1)	hsa00310(Lysine degradation);hsa00514(Other types of O-glycan biosynthesis)	Mitochondrial	PF01755(Glycosyltransferase family 25 (LPS biosynthesis protein));PF13704(Glycosyl transferase family 2)
P49756	RNA-binding protein 25	RBM25	P49756	P49756	RBM25	RNA-binding protein 25	RBM25_HUMAN	17	62959.3	62275.1	62617.2	33218.3	38750.7	35984.5	1.74012	0.0107762	GO:0000381(BP:regulation of alternative mRNA splicing, via spliceosome);GO:0006397(BP:mRNA processing);GO:0008380(BP:RNA splicing);GO:0042981(BP:regulation of apoptotic process);GO:0005654(CC:nucleoplasm);GO:0005737(CC:cytoplasm);GO:0016607(CC:nuclear speck);GO:0003723(MF:RNA binding);GO:0003729(MF:mRNA binding)	hsa:58517(RBM25)	hsa03040(Spliceosome)	Nuclear	PF01480(PWI domain);PF00076(RNA recognition motif)
P63244	Small ribosomal subunit protein RACK1	RACK1	P63244	P63244;E9KL35;D6RAC2;D6REE5;D6RF23;H0Y8R5;H0Y8W2;H0Y9P0;H0YAF8;H0YAM7;J3KPE3	RACK1	Small ribosomal subunit protein RACK1	RACK1_HUMAN	26	501744	512290	507017	291045	292319	291682	1.73825	0.00060783	GO:0001934(BP:positive regulation of protein phosphorylation);GO:0002181(BP:cytoplasmic translation);GO:0006919(BP:activation of cysteine-type endopeptidase activity involved in apoptotic process);GO:0007049(BP:cell cycle);GO:0007369(BP:gastrulation);GO:0010629(BP:negative regulation of gene expression);GO:0016567(BP:protein ubiquitination);GO:0017148(BP:negative regulation of translation);GO:003…	hsa:10399(RACK1)	hsa05162(Measles)	Extracellular	PF00400(WD domain, G-beta repeat)
P09012	U1 small nuclear ribonucleoprotein A	SNRPA	P09012	P09012;B2R802;M0QXK2;M0R221;M0R2B8;M0QZG7;M0R268	SNRPA	U1 small nuclear ribonucleoprotein A	SNRPA_HUMAN	10	102499	104035	103267	62544.1	56285	59414.6	1.73808	0.0053564	GO:0000398(BP:mRNA splicing, via spliceosome);GO:0005634(CC:nucleus);GO:0005654(CC:nucleoplasm);GO:0005681(CC:spliceosomal complex);GO:0005685(CC:U1 snRNP);GO:0046540(CC:U4/U6 x U5 tri-snRNP complex);GO:0003677(MF:DNA binding);GO:0003723(MF:RNA binding);GO:0030619(MF:U1 snRNA binding);GO:0042802(MF:identical protein binding);GO:1990446(MF:U1 snRNP binding)	hsa:6626(SNRPA)	hsa03040(Spliceosome)	Nuclear	PF00076(RNA recognition motif)
P33992	DNA replication licensing factor MCM5	MCM5	P33992	P33992;A8K521;B1AHB0;B1AHB1;B3KVF0;B4DQ39;Q53FG5;Q59F49	MCM5	DNA replication licensing factor MCM5	MCM5_HUMAN	19	96808.9	92291.2	94550.1	51227.6	57649.7	54438.7	1.73682	0.00944435	GO:0000727(BP:double-strand break repair via break-induced replication);GO:0006260(BP:DNA replication);GO:0006268(BP:DNA unwinding involved in DNA replication);GO:0006270(BP:DNA replication initiation);GO:0007049(BP:cell cycle);GO:0030174(BP:regulation of DNA-templated DNA replication initiation);GO:0000781(CC:chromosome, telomeric region);GO:0005634(CC:nucleus);GO:0005654(CC:nucleoplasm);GO:0016…	hsa:4174(MCM5)	hsa03030(DNA replication);hsa04110(Cell cycle)	Nuclear	PF17207(MCM OB domain);PF00493(MCM P-loop domain);PF14551(MCM N-terminal domain);PF17855(MCM AAA-lid domain)
Q63HN8	E3 ubiquitin-protein ligase RNF213	RNF213	Q63HN8	Q63HN8;A0A0A0MTC1;A0A0A0MTR7;I3L3H9	RNF213	E3 ubiquitin-protein ligase RNF213	RN213_HUMAN	71	34050.4	33442.4	33746.4	18218	20687.4	19452.7	1.73479	0.00782124	GO:0001525(BP:angiogenesis);GO:0002040(BP:sprouting angiogenesis);GO:0002376(BP:immune system process);GO:0006511(BP:ubiquitin-dependent protein catabolic process);GO:0016567(BP:protein ubiquitination);GO:0019216(BP:regulation of lipid metabolic process);GO:0042742(BP:defense response to bacterium);GO:0051865(BP:protein autoubiquitination);GO:0070534(BP:protein K63-linked ubiquitination);GO:00987…	hsa:57674		Nuclear	PF00097(Zinc finger, C3HC4 type (RING finger));PF20173(RZ type zinc finger domain)
Q15631	Translin	TSN	Q15631	Q15631;E9PGT1;Q53GR3;A0A0J9YVW2;H7C1D4	TSN	Translin	TSN_HUMAN	17	82732.5	74142.5	78437.5	40660.7	49939.7	45300.2	1.7315	0.0345274	GO:0006310(BP:DNA recombination);GO:0030422(BP:production of siRNA involved in post-transcriptional gene silencing by RNA);GO:0035194(BP:post-transcriptional gene silencing by RNA);GO:0001673(CC:male germ cell nucleus);GO:0005634(CC:nucleus);GO:0005654(CC:nucleoplasm);GO:0005737(CC:cytoplasm);GO:0005783(CC:endoplasmic reticulum);GO:0005829(CC:cytosol);GO:1902555(CC:endoribonuclease complex);GO:00…	hsa:7247		Nuclear	PF01997(Translin family)
P13984	General transcription factor IIF subunit 2	GTF2F2	P13984	P13984	GTF2F2	General transcription factor IIF subunit 2	T2FB_HUMAN	14	41748.5	41979.6	41864.1	27039.5	21362.4	24201	1.72985	0.0249065	GO:0006366(BP:transcription by RNA polymerase II);GO:0006367(BP:transcription initiation from RNA polymerase II promoter);GO:0006368(BP:transcription elongation from RNA polymerase II promoter);GO:0045944(BP:positive regulation of transcription by RNA polymerase II);GO:0005634(CC:nucleus);GO:0005654(CC:nucleoplasm);GO:0005674(CC:transcription factor TFIIF complex);GO:0015630(CC:microtubule cytosk…	hsa:2963(GTF2F2)	hsa03022(Basal transcription factors)	Nuclear	PF17683(TFIIF, beta subunit N-terminus);PF02270(TFIIF, beta subunit HTH domain)
Q9HD33	Large ribosomal subunit protein uL29m	MRPL47	Q9HD33	Q9HD33	MRPL47	Large ribosomal subunit protein uL29m	RM47_HUMAN	7	28525.1	32328.8	30427	19054.8	16149.4	17602.1	1.7286	0.0331024	GO:0032543(BP:mitochondrial translation);GO:0005739(CC:mitochondrion);GO:0005743(CC:mitochondrial inner membrane);GO:0005762(CC:mitochondrial large ribosomal subunit);GO:0003735(MF:structural constituent of ribosome)	hsa:57129		Mitochondrial	PF06984(Mitochondrial 39-S ribosomal protein L47 (MRP-L47))
Q6UX53	Thiol S-methyltransferase TMT1B	TMT1B	Q6UX53	Q6UX53	TMT1B	Thiol S-methyltransferase TMT1B	TMT1B_HUMAN	13	26885	27356.2	27120.6	15236.7	16144.4	15690.5	1.72847	0.0019955	GO:0032259(BP:methylation);GO:0005789(CC:endoplasmic reticulum membrane);GO:0005811(CC:lipid droplet);GO:0008168(MF:methyltransferase activity);GO:0008757(MF:S-adenosylmethionine-dependent methyltransferase activity);GO:0018708(MF:thiol S-methyltransferase activity)	hsa:196410		Extracellular	PF08241(Methyltransferase domain)
P17844	Probable ATP-dependent RNA helicase DDX5	DDX5	P17844	P17844;A0A0G2JLI4;J3KTA4;A0A7I2V2S0;A0A7I2V507;B4DN41;B4DNG2;B5BUE6;Q59E92;Q7Z2V5;A0A7I2V5F5;J3KRZ1;J3QSF1	DDX5	Probable ATP-dependent RNA helicase DDX5	DDX5_HUMAN	32	123958	113598	118778	63667.4	73862.7	68765.1	1.7273	0.0204703	GO:0000122(BP:negative regulation of transcription by RNA polymerase II);GO:0000380(BP:alternative mRNA splicing, via spliceosome);GO:0000381(BP:regulation of alternative mRNA splicing, via spliceosome);GO:0000398(BP:mRNA splicing, via spliceosome);GO:0000956(BP:nuclear-transcribed mRNA catabolic process);GO:0001837(BP:epithelial to mesenchymal transition);GO:0006357(BP:regulation of transcriptio…	hsa:1655(DDX5)	hsa03040(Spliceosome);hsa05202(Transcriptional misregulation in cancer);hsa05205(Proteoglycans in cancer)	Nuclear	PF08061(P68HR (NUC004) repeat);PF00270(DEAD/DEAH box helicase);PF00271(Helicase conserved C-terminal domain)
Q6FI81	Anamorsin	CIAPIN1	Q6FI81	Q6FI81;H3BPG7;H3BQ23;H3BT65;H3BV90;B4DHB9;H3BUG4	CIAPIN1	Anamorsin	CPIN1_HUMAN	13	53633.7	51260.3	52447	27432.1	33297.4	30364.8	1.72723	0.0199143	GO:0006915(BP:apoptotic process);GO:0016226(BP:iron-sulfur cluster assembly);GO:0030097(BP:hemopoiesis);GO:0043066(BP:negative regulation of apoptotic process);GO:0005654(CC:nucleoplasm);GO:0005730(CC:nucleolus);GO:0005737(CC:cytoplasm);GO:0005739(CC:mitochondrion);GO:0005758(CC:mitochondrial intermembrane space);GO:0005506(MF:iron ion binding);GO:0008757(MF:S-adenosylmethionine-dependent methylt…	hsa:57019		Nuclear	PF20922(Anamorsin, N-terminal);PF05093(Cytokine-induced anti-apoptosis inhibitor 1, Fe-S biogenesis)
Q14166	Tubulin--tyrosine ligase-like protein 12	TTLL12	Q14166	Q14166	TTLL12	Tubulin--tyrosine ligase-like protein 12	TTL12_HUMAN	32	109044	113913	111478	67525.5	61603.2	64564.3	1.72663	0.00661066	GO:0007346(BP:regulation of mitotic cell cycle);GO:0036211(BP:protein modification process);GO:0045087(BP:innate immune response);GO:0060339(BP:negative regulation of type I interferon-mediated signaling pathway);GO:0005634(CC:nucleus);GO:0005737(CC:cytoplasm);GO:0005815(CC:microtubule organizing center);GO:0005819(CC:spindle);GO:0005829(CC:cytosol);GO:0005886(CC:plasma membrane);GO:0030496(CC:mi…	hsa:23170		Cytoplasmic	PF03133(Tubulin-tyrosine ligase family)
O95373	Importin-7	IPO7	O95373	O95373	IPO7	Importin-7	IPO7_HUMAN	15	89253	79256.9	84254.9	54838	42871.4	48854.7	1.7246	0.0452354	GO:0006606(BP:protein import into nucleus);GO:0045087(BP:innate immune response);GO:0045668(BP:negative regulation of osteoblast differentiation);GO:0045736(BP:negative regulation of cyclin-dependent protein serine/threonine kinase activity);GO:1900182(BP:positive regulation of protein localization to nucleus);GO:1901331(BP:positive regulation of odontoblast differentiation);GO:0005635(CC:nuclear…	hsa:10527(IPO7)	hsa03013(Nucleocytoplasmic transport)	Cytoplasmic	PF08506(Cse1);PF03810(Importin-beta N-terminal domain)
Q92520	Protein FAM3C	FAM3C	Q92520	Q92520;C9JMN4;C9JP35	FAM3C	Protein FAM3C	FAM3C_HUMAN	7	46128.2	47121.1	46624.7	27819.5	26266.5	27043	1.72409	0.00220791	GO:0005576(CC:extracellular region);GO:0005615(CC:extracellular space);GO:0005794(CC:Golgi apparatus);GO:0031089(CC:platelet dense granule lumen);GO:0070062(CC:extracellular exosome);GO:0005125(MF:cytokine activity)	hsa:10447		Cytoplasmic	PF15711(Interleukin-like EMT inducer)
P13473	Lysosome-associated membrane glycoprotein 2	LAMP2	P13473	P13473;B4E2S7;B7Z2R9;H0YCG2;A0A9L9PXQ4;B4DF49	LAMP2	Lysosome-associated membrane glycoprotein 2	LAMP2_HUMAN	5	308178	289973	299076	162255	184896	173576	1.72303	0.0131338	GO:0006605(BP:protein targeting);GO:0009267(BP:cellular response to starvation);GO:0017038(BP:protein import);GO:0030163(BP:protein catabolic process);GO:0031333(BP:negative regulation of protein-containing complex assembly);GO:0031647(BP:regulation of protein stability);GO:0046716(BP:muscle cell cellular homeostasis);GO:0050821(BP:protein stabilization);GO:0061684(BP:chaperone-mediated autophagy…	hsa:3920(LAMP2)	hsa04145(Phagosome);hsa04142(Lysosome);hsa04140(Autophagy - animal);hsa05152(Tuberculosis)	Extracellular;PlasmaMembrane	PF01299(Lysosome-associated membrane glycoprotein (Lamp));PF21222(Lysosome-associated membrane glycoprotein 2, transmembrane segment)
O75643	U5 small nuclear ribonucleoprotein 200 kDa helicase	SNRNP200	O75643	O75643;A0A494C1A5;A4FU77	SNRNP200	U5 small nuclear ribonucleoprotein 200 kDa helicase	U520_HUMAN	76	61932.8	63493.9	62713.3	36361.4	36447.7	36404.6	1.72268	0.000881759	GO:0000354(BP:cis assembly of pre-catalytic spliceosome);GO:0000388(BP:spliceosome conformational change to release U4 (or U4atac) and U1 (or U11));GO:0000398(BP:mRNA splicing, via spliceosome);GO:0001649(BP:osteoblast differentiation);GO:0005634(CC:nucleus);GO:0005654(CC:nucleoplasm);GO:0005681(CC:spliceosomal complex);GO:0005682(CC:U5 snRNP);GO:0016020(CC:membrane);GO:0046540(CC:U4/U6 x U5 tri-…	hsa:23020(SNRNP200)	hsa03040(Spliceosome)	Cytoplasmic;Nuclear	PF21188(Pre-mRNA-splicing helicase BRR2 plug domain);PF02889(Sec63 Brl domain);PF00270(DEAD/DEAH box helicase);PF00271(Helicase conserved C-terminal domain);PF18149(N-terminal helicase PWI domain)
Q9H6S3	Epidermal growth factor receptor kinase substrate 8-like protein 2	EPS8L2	Q9H6S3	Q9H6S3;A0A3B3ISQ4	EPS8L2	Epidermal growth factor receptor kinase substrate 8-like protein 2	ES8L2_HUMAN	20	49531.9	48767.8	49149.8	32856.4	24212.5	28534.5	1.72247	0.0415538	GO:0007266(BP:Rho protein signal transduction);GO:0007605(BP:sensory perception of sound);GO:0035023(BP:regulation of Rho protein signal transduction);GO:1900029(BP:positive regulation of ruffle assembly);GO:0005813(CC:centrosome);GO:0005829(CC:cytosol);GO:0005886(CC:plasma membrane);GO:0031982(CC:vesicle);GO:0032421(CC:stereocilium bundle);GO:0032426(CC:stereocilium tip);GO:0032587(CC:ruffle mem…	hsa:64787		Nuclear	PF00018(SH3 domain);PF08416(Phosphotyrosine-binding domain);PF18016(SAM domain (Sterile alpha motif))
P11172	Uridine 5'-monophosphate synthase	UMPS	P11172	P11172;A8K5J1;B5LY69;B5LY71;B5LY67;E9PFD2	UMPS	Uridine 5'-monophosphate synthase	UMPS_HUMAN	19	57376.1	59742.7	58559.4	33401.7	34701.3	34051.5	1.71973	0.00302044	GO:0006207(BP:'de novo' pyrimidine nucleobase biosynthetic process);GO:0006222(BP:UMP biosynthetic process);GO:0006225(BP:UDP biosynthetic process);GO:0007565(BP:female pregnancy);GO:0007595(BP:lactation);GO:0019856(BP:pyrimidine nucleobase biosynthetic process);GO:0044205(BP:'de novo' UMP biosynthetic process);GO:0071466(BP:cellular response to xenobiotic stimulus);GO:0005634(CC:nucleus);GO:0005…	hsa:7372(UMPS)	hsa01240(Biosynthesis of cofactors);hsa00240(Pyrimidine metabolism);hsa00983(Drug metabolism - other enzymes)	Cytoplasmic	PF00215(Orotidine 5'-phosphate decarboxylase / HUMPS family);PF00156(Phosphoribosyl transferase domain)
Q8N556	Actin filament-associated protein 1	AFAP1	Q8N556	Q8N556;Q6ZRV0	AFAP1	Actin filament-associated protein 1	AFAP1_HUMAN	4	13973.7	13829.9	13901.8	6904.5	9270.25	8087.38	1.71895	0.0391187	GO:0005829(CC:cytosol);GO:0005925(CC:focal adhesion);GO:0015629(CC:actin cytoskeleton);GO:0003779(MF:actin binding);GO:0017124(MF:SH3 domain binding);GO:0042169(MF:SH2 domain binding)	hsa:60312		Nuclear	PF00169(PH domain)
Q9HB07	MYG1 exonuclease	MYG1	Q9HB07	Q9HB07;F8VR84;Q8WYI2	MYG1	MYG1 exonuclease	MYG1_HUMAN	9	30551.5	33911.8	32231.7	17921.9	19584.3	18753.1	1.71874	0.0187979	GO:0035641(BP:locomotory exploration behavior);GO:0005634(CC:nucleus);GO:0005654(CC:nucleoplasm);GO:0005730(CC:nucleolus);GO:0005737(CC:cytoplasm);GO:0005739(CC:mitochondrion);GO:0005759(CC:mitochondrial matrix);GO:0004518(MF:nuclease activity)	hsa:60314		Mitochondrial	PF03690(Uncharacterised protein family (UPF0160))
Q9H444	Charged multivesicular body protein 4b	CHMP4B	Q9H444	Q9H444	CHMP4B	Charged multivesicular body protein 4b	CHM4B_HUMAN	16	230434	242753	236594	133595	141803	137699	1.71819	0.00555476	GO:0000281(BP:mitotic cytokinesis);GO:0001778(BP:plasma membrane repair);GO:0006620(BP:post-translational protein targeting to endoplasmic reticulum membrane);GO:0006900(BP:vesicle budding from membrane);GO:0006914(BP:autophagy);GO:0006997(BP:nucleus organization);GO:0007080(BP:mitotic metaphase plate congression);GO:0010458(BP:exit from mitosis);GO:0010506(BP:regulation of autophagy);GO:0010824(…	hsa:128866(CHMP4B)	hsa03250(Viral life cycle - HIV-1);hsa04144(Endocytosis);hsa04217(Necroptosis)	Cytoplasmic;Nuclear	PF03357(Snf7)
Q96KR1	Zinc finger RNA-binding protein	ZFR	Q96KR1	Q96KR1;A8K849;B2RNR6	ZFR	Zinc finger RNA-binding protein	ZFR_HUMAN	20	39312.7	38205	38758.8	22827.5	22305.5	22566.5	1.71754	0.0014267	GO:0005634(CC:nucleus);GO:0005694(CC:chromosome);GO:0005737(CC:cytoplasm);GO:0003677(MF:DNA binding);GO:0003723(MF:RNA binding);GO:0003725(MF:double-stranded RNA binding);GO:0003727(MF:single-stranded RNA binding);GO:0008270(MF:zinc ion binding)	hsa:51663		Nuclear	PF12874(Zinc-finger of C2H2 type);PF20965(DZF C-terminal domain);PF07528(DZF N-terminal domain)
Q86U42	Polyadenylate-binding protein 2	PABPN1	Q86U42	Q86U42;A6NDY0;A0A7I2V383;B4DEH8;B6RF28;G3V4T2	PABPN1	Polyadenylate-binding protein 2	PABP2_HUMAN	7	63024.3	66150.1	64587.2	38997.2	36247	37622.1	1.71674	0.00590716	GO:0000165(BP:MAPK cascade);GO:0006396(BP:RNA processing);GO:0006397(BP:mRNA processing);GO:0006936(BP:muscle contraction);GO:0016973(BP:poly(A)+ mRNA export from nucleus);GO:0071222(BP:cellular response to lipopolysaccharide);GO:1904247(BP:positive regulation of polynucleotide adenylyltransferase activity);GO:0005634(CC:nucleus);GO:0005654(CC:nucleoplasm);GO:0005737(CC:cytoplasm);GO:0016607(CC:n…	hsa:8106(PABPN1)	hsa03015(mRNA surveillance pathway);hsa05164(Influenza A)	Nuclear	PF00076(RNA recognition motif)
Q12931	Heat shock protein 75 kDa, mitochondrial	TRAP1	Q12931	Q12931;A0A140VJY2;I3L0K7;K0A7K7;Q9BV61;I3L239;Q53G55;Q59EK6;Q5CAQ4;Q8N9Z3	TRAP1	Heat shock protein 75 kDa, mitochondrial	TRAP1_HUMAN	30	292492	318736	305614	185318	170827	178072	1.71623	0.0135327	GO:0006457(BP:protein folding);GO:0009386(BP:translational attenuation);GO:0061077(BP:chaperone-mediated protein folding);GO:1901856(BP:negative regulation of cellular respiration);GO:1903427(BP:negative regulation of reactive oxygen species biosynthetic process);GO:1903751(BP:negative regulation of intrinsic apoptotic signaling pathway in response to hydrogen peroxide);GO:0005654(CC:nucleoplasm)…	hsa:10131(TRAP1)	hsa05012(Parkinson disease);hsa05022(Pathways of neurodegeneration - multiple diseases)	Cytoplasmic;Mitochondrial	PF13589(Histidine kinase-, DNA gyrase B-, and HSP90-like ATPase);PF00183(Hsp90 protein)
P41252	Isoleucine--tRNA ligase, cytoplasmic	IARS1	P41252	P41252;A0A0A0MSX9;A0A804HHW9;A0A804HJN6;A0A804HIG2;A0A804HIV9;A0A804HJ36;A0A804HK69;A0A804HKU1;A0A804HL54;J3KR24;Q59G75;Q6P0M4;Q7Z355;Q7Z3U5	IARS1	Isoleucine--tRNA ligase, cytoplasmic	SYIC_HUMAN	51	94600.7	99515.7	97058.2	54945.1	58197.3	56571.2	1.71568	0.00525569	GO:0001649(BP:osteoblast differentiation);GO:0006418(BP:tRNA aminoacylation for protein translation);GO:0006428(BP:isoleucyl-tRNA aminoacylation);GO:0005654(CC:nucleoplasm);GO:0005737(CC:cytoplasm);GO:0005829(CC:cytosol);GO:0016020(CC:membrane);GO:0017101(CC:aminoacyl-tRNA synthetase multienzyme complex);GO:0070062(CC:extracellular exosome);GO:0000049(MF:tRNA binding);GO:0002161(MF:aminoacyl-tRNA…	hsa:3376(IARS1)	hsa00970(Aminoacyl-tRNA biosynthesis)	Cytoplasmic	PF00133(tRNA synthetases class I (I, L, M and V));PF19302(Domain of unknown function (DUF5915));PF08264(Anticodon-binding domain of tRNA ligase)
P07948	Tyrosine-protein kinase Lyn	LYN	P07948	P07948;P08631;H0Y3C5;J3KPD6;A8K379;A8K4G3;B4DQ79;Q6NUK7	LYN	Tyrosine-protein kinase Lyn	LYN_HUMAN	11	38438.7	32895.1	35666.9	19391.4	22192.1	20791.8	1.71544	0.0409271	GO:0001782(BP:B cell homeostasis);GO:0001817(BP:regulation of cytokine production);GO:0001932(BP:regulation of protein phosphorylation);GO:0001933(BP:negative regulation of protein phosphorylation);GO:0001934(BP:positive regulation of protein phosphorylation);GO:0002223(BP:stimulatory C-type lectin receptor signaling pathway);GO:0002244(BP:hematopoietic progenitor cell differentiation);GO:0002250…	hsa:4067(LYN)	hsa04064(NF-kappa B signaling pathway);hsa04611(Platelet activation);hsa04662(B cell receptor signaling pathway);hsa04664(Fc epsilon RI signaling pathway);hsa04666(Fc gamma R-mediated phagocytosis);hsa04062(Chemokine signaling pathway);hsa04730(Long-term depression);hsa05203(Viral carcinogenesis);hsa05167(Kaposi sarcoma-associated herpesvirus infection);hsa05169(Epstein-Barr virus infection);hsa0…	Cytoplasmic	PF07714(Protein tyrosine and serine/threonine kinase);PF00018(SH3 domain);PF00017(SH2 domain)
P34913	Bifunctional epoxide hydrolase 2	EPHX2	P34913	P34913;B4DFE9;B4E1M2;E5RFH6;H0YAW7	EPHX2	Bifunctional epoxide hydrolase 2	HYES_HUMAN	24	25680.6	26230.4	25955.5	16619.7	13654.3	15137	1.71471	0.0188805	GO:0009636(BP:response to toxic substance);GO:0010628(BP:positive regulation of gene expression);GO:0016311(BP:dephosphorylation);GO:0042632(BP:cholesterol homeostasis);GO:0046272(BP:stilbene catabolic process);GO:0046839(BP:phospholipid dephosphorylation);GO:0090181(BP:regulation of cholesterol metabolic process);GO:0097176(BP:epoxide metabolic process);GO:0005777(CC:peroxisome);GO:0005782(CC:pe…	hsa:2053(EPHX2)	hsa00590(Arachidonic acid metabolism);hsa04146(Peroxisome);hsa05207(Chemical carcinogenesis - receptor activation);hsa05208(Chemical carcinogenesis - reactive oxygen species)	Cytoplasmic	PF00702(haloacid dehalogenase-like hydrolase);PF00561(alpha/beta hydrolase fold)
P15924	Desmoplakin	DSP	P15924	P15924;B4DKX6;B4E2A0;Q4LE79	DSP	Desmoplakin	DESP_HUMAN	101	89682.8	89480.6	89581.7	52073.7	52422.9	52248.3	1.71454	2.92044e-05	GO:0002934(BP:desmosome organization);GO:0003223(BP:ventricular compact myocardium morphogenesis);GO:0008544(BP:epidermis development);GO:0018149(BP:peptide cross-linking);GO:0030216(BP:keratinocyte differentiation);GO:0034332(BP:adherens junction organization);GO:0042060(BP:wound healing);GO:0043588(BP:skin development);GO:0045104(BP:intermediate filament cytoskeleton organization);GO:0045109(BP…	hsa:1832(DSP)	hsa04820(Cytoskeleton in muscle cells);hsa05412(Arrhythmogenic right ventricular cardiomyopathy)	Nuclear	PF00681(Plectin repeat);PF17902(SH3 domain);PF21019(Spectrin-like repeat);PF18373(Spectrin like domain)
P46782	Small ribosomal subunit protein uS7	RPS5	P46782	P46782;M0R0F0;M0R0R2;Q53G25	RPS5	Small ribosomal subunit protein uS7	RS5_HUMAN	19	303560	301144	302352	178644	174065	176354	1.71446	0.000421838	GO:0000028(BP:ribosomal small subunit assembly);GO:0002181(BP:cytoplasmic translation);GO:0006412(BP:translation);GO:0006413(BP:translational initiation);GO:0006450(BP:regulation of translational fidelity);GO:0042274(BP:ribosomal small subunit biogenesis);GO:0005654(CC:nucleoplasm);GO:0005730(CC:nucleolus);GO:0005737(CC:cytoplasm);GO:0005829(CC:cytosol);GO:0005840(CC:ribosome);GO:0005925(CC:focal…	hsa:6193(RPS5)	hsa03010(Ribosome);hsa05171(Coronavirus disease - COVID-19)	Cytoplasmic;Mitochondrial;Nuclear	PF00177(Ribosomal protein S7p/S5e)
P55884	Eukaryotic translation initiation factor 3 subunit B	EIF3B	P55884	P55884;A4D210;B4DV79;B4DXN6;C9JQN7;C9JZG1;Q86UM1;Q96G38	EIF3B	Eukaryotic translation initiation factor 3 subunit B	EIF3B_HUMAN	31	101848	96176.5	99012.2	56925.4	58656.6	57791	1.71328	0.00513368	GO:0001732(BP:formation of cytoplasmic translation initiation complex);GO:0006413(BP:translational initiation);GO:0006446(BP:regulation of translational initiation);GO:0075522(BP:IRES-dependent viral translational initiation);GO:0075525(BP:viral translational termination-reinitiation);GO:0005829(CC:cytosol);GO:0005852(CC:eukaryotic translation initiation factor 3 complex);GO:0010494(CC:cytoplasmi…	hsa:8662		Cytoplasmic	PF00076(RNA recognition motif);PF08662(Eukaryotic translation initiation factor eIF2A)
P19012	Keratin, type I cytoskeletal 15	KRT15	P19012	A1A4E9;P13646;P19012;K7ERE3;A8K2H9;B3KVF5;B4DL17;B4E204;K7EMD9	KRT15	Keratin, type I cytoskeletal 15	K1C15_HUMAN	3	316191	350997	333594	211237	178214	194726	1.71315	0.0285697	GO:0008544(BP:epidermis development);GO:0030855(BP:epithelial cell differentiation);GO:0045109(BP:intermediate filament organization);GO:0005634(CC:nucleus);GO:0005829(CC:cytosol);GO:0005856(CC:cytoskeleton);GO:0005882(CC:intermediate filament);GO:0070062(CC:extracellular exosome);GO:0005200(MF:structural constituent of cytoskeleton);GO:0097110(MF:scaffold protein binding)	hsa:3866(KRT15)	hsa04915(Estrogen signaling pathway);hsa05150(Staphylococcus aureus infection)	Cytoplasmic;Nuclear	PF00038(Intermediate filament protein)
P07900	Heat shock protein HSP 90-alpha	HSP90AA1	P07900	K9JA46;P07900;Q2VPJ6;Q8TBA7;O75322;Q86U12;Q96HX7	HSP90AA1	Heat shock protein HSP 90-alpha	HS90A_HUMAN	52	978455	953233	965844	557188	570437	563812	1.71306	0.00125311	GO:0001764(BP:neuron migration);GO:0001934(BP:positive regulation of protein phosphorylation);GO:0002218(BP:activation of innate immune response);GO:0002230(BP:positive regulation of defense response to virus by host);GO:0003009(BP:skeletal muscle contraction);GO:0006457(BP:protein folding);GO:0006839(BP:mitochondrial transport);GO:0006986(BP:response to unfolded protein);GO:0007004(BP:telomere m…	hsa:3320(HSP90AA1)	hsa04141(Protein processing in endoplasmic reticulum);hsa04151(PI3K-Akt signaling pathway);hsa04217(Necroptosis);hsa04621(NOD-like receptor signaling pathway);hsa04612(Antigen processing and presentation);hsa04659(Th17 cell differentiation);hsa04657(IL-17 signaling pathway);hsa04915(Estrogen signaling pathway);hsa04914(Progesterone-mediated oocyte maturation);hsa05200(Pathways in cancer);hsa05207…	Cytoplasmic	PF00183(Hsp90 protein);PF13589(Histidine kinase-, DNA gyrase B-, and HSP90-like ATPase)
P15529	Membrane cofactor protein	CD46	P15529	P15529;A0A8Q3WKR0;A0A8Q3WKR4;A0A8Q3WKS6;A0A8Q3WKW1;A0A8Q3WLA6;A0A8Q3WLU6	CD46	Membrane cofactor protein	MCP_HUMAN	7	60980.4	56117.4	58548.9	33920.5	34501.3	34210.9	1.71141	0.0099723	GO:0002250(BP:adaptive immune response);GO:0002456(BP:T cell mediated immunity);GO:0006958(BP:complement activation, classical pathway);GO:0007338(BP:single fertilization);GO:0008593(BP:regulation of Notch signaling pathway);GO:0010628(BP:positive regulation of gene expression);GO:0010629(BP:negative regulation of gene expression);GO:0032733(BP:positive regulation of interleukin-10 production);GO…	hsa:4179(CD46)	hsa03265(Virion - Ebolavirus, Lyssavirus and Morbillivirus);hsa03267(Virion - Adenovirus);hsa04610(Complement and coagulation cascades);hsa05162(Measles)	Extracellular	PF00084(Sushi repeat (SCR repeat))
A0A5C2FZK6	IGL c1586_light_IGKV3-20_IGKJ4 (Fragment)		A0A5C2FZK6	A0A5C2FWN1;A0A5C2FXS4;A0A5C2FY33;A0A5C2FZK6;A0A5C2G1I6;A0A5C2G3T2		IGL c1586_light_IGKV3-20_IGKJ4 (Fragment)	A0A5C2FZK6_HUMAN	2	26820.6	28454.1	27637.3	15864.1	16441.1	16152.6	1.71102	0.00564044					PF07686(Immunoglobulin V-set domain)
Q96A35	Large ribosomal subunit protein uL24m	MRPL24	Q96A35	Q96A35;X6RHI2;X6RJ73;X6RIR5	MRPL24	Large ribosomal subunit protein uL24m	RM24_HUMAN	10	43213.3	36926.9	40070.1	23626.6	23226.6	23426.6	1.71045	0.0339949	GO:0006412(BP:translation);GO:0032543(BP:mitochondrial translation);GO:0005739(CC:mitochondrion);GO:0005743(CC:mitochondrial inner membrane);GO:0005762(CC:mitochondrial large ribosomal subunit);GO:0003723(MF:RNA binding);GO:0003735(MF:structural constituent of ribosome)	hsa:79590(MRPL24)	hsa03010(Ribosome)	Cytoplasmic;Mitochondrial	PF00467(KOW motif);PF17136(Ribosomal proteins 50S L24/mitochondrial 39S L24)
Q02809	Procollagen-lysine,2-oxoglutarate 5-dioxygenase 1	PLOD1	Q02809	Q02809;B2R5M9;B4DGN8	PLOD1	Procollagen-lysine,2-oxoglutarate 5-dioxygenase 1	PLOD1_HUMAN	16	57720.7	59308	58514.3	38158.3	30268.5	34213.4	1.71028	0.0263408	GO:0001666(BP:response to hypoxia);GO:0008544(BP:epidermis development);GO:0017185(BP:peptidyl-lysine hydroxylation);GO:0005783(CC:endoplasmic reticulum);GO:0005789(CC:endoplasmic reticulum membrane);GO:0030867(CC:rough endoplasmic reticulum membrane);GO:0070062(CC:extracellular exosome);GO:1902494(CC:catalytic complex);GO:0005506(MF:iron ion binding);GO:0008475(MF:procollagen-lysine 5-dioxygenas…	hsa:5351(PLOD1)	hsa00310(Lysine degradation)	Cytoplasmic	PF03171(2OG-Fe(II) oxygenase superfamily)
Q9Y4X5	E3 ubiquitin-protein ligase ARIH1	ARIH1	Q9Y4X5	Q9Y4X5;Q59FM8	ARIH1	E3 ubiquitin-protein ligase ARIH1	ARI1_HUMAN	7	26732.6	23453	25092.8	13559.8	15786.4	14673.1	1.71012	0.0343305	GO:0006511(BP:ubiquitin-dependent protein catabolic process);GO:0016567(BP:protein ubiquitination);GO:0032436(BP:positive regulation of proteasomal ubiquitin-dependent protein catabolic process);GO:0000151(CC:ubiquitin ligase complex);GO:0005634(CC:nucleus);GO:0005654(CC:nucleoplasm);GO:0005737(CC:cytoplasm);GO:0005829(CC:cytosol);GO:0015030(CC:Cajal body);GO:0016604(CC:nuclear body);GO:0097413(C…	hsa:25820(ARIH1)	hsa04137(Mitophagy - animal)	Nuclear	PF01485(IBR domain, a half RING-finger domain);PF19422(Ariadne domain);PF00097(Zinc finger, C3HC4 type (RING finger));PF21235(E3 ubiquitin-protein ligase ARIH1, UBA-like domain)
P14923	Junction plakoglobin	JUP	P14923	P14923;A0A0S2Z487;A0A0S2Z495	JUP	Junction plakoglobin	PLAK_HUMAN	34	555519	578451	566985	356059	307362	331710	1.70928	0.0128338	GO:0001954(BP:positive regulation of cell-matrix adhesion);GO:0002159(BP:desmosome assembly);GO:0016477(BP:cell migration);GO:0042127(BP:regulation of cell population proliferation);GO:0042307(BP:positive regulation of protein import into nucleus);GO:0043537(BP:negative regulation of blood vessel endothelial cell migration);GO:0043588(BP:skin development);GO:0045766(BP:positive regulation of angi…	hsa:3728(JUP)	hsa04820(Cytoskeleton in muscle cells);hsa05200(Pathways in cancer);hsa05202(Transcriptional misregulation in cancer);hsa05226(Gastric cancer);hsa05221(Acute myeloid leukemia);hsa05412(Arrhythmogenic right ventricular cardiomyopathy)	Cytoplasmic	PF00514(Armadillo/beta-catenin-like repeat)
Q9UQE7	Structural maintenance of chromosomes protein 3	SMC3	Q9UQE7	Q9UQE7;B0AZQ4;Q86VX4	SMC3	Structural maintenance of chromosomes protein 3	SMC3_HUMAN	47	109044	109211	109128	60143.6	67584	63863.8	1.70875	0.00669076	GO:0000278(BP:mitotic cell cycle);GO:0006275(BP:regulation of DNA replication);GO:0006281(BP:DNA repair);GO:0007062(BP:sister chromatid cohesion);GO:0007064(BP:mitotic sister chromatid cohesion);GO:0019827(BP:stem cell population maintenance);GO:0034087(BP:establishment of mitotic sister chromatid cohesion);GO:0034089(BP:establishment of meiotic sister chromatid cohesion);GO:0051301(BP:cell divis…	hsa:9126(SMC3)	hsa04110(Cell cycle);hsa04114(Oocyte meiosis)	Nuclear	PF06470(SMC proteins Flexible Hinge Domain);PF02463(RecF/RecN/SMC N terminal domain)
P07858	Cathepsin B	CTSB	P07858	P07858;A0A024R374;A0A7I2V4Z9;A0A7P0NGZ6;A8K2H4;B4DL49;E9PHZ5;E9PSG5;A0A7I2V440;A0A7I2V668;B3KUJ8;B4DMY4;R4GMQ5	CTSB	Cathepsin B	CATB_HUMAN	22	552416	574727	563572	336635	324770	330702	1.70416	0.00293093	GO:0006508(BP:proteolysis);GO:0006590(BP:thyroid hormone generation);GO:0030574(BP:collagen catabolic process);GO:0030855(BP:epithelial cell differentiation);GO:0042981(BP:regulation of apoptotic process);GO:0046697(BP:decidualization);GO:0046718(BP:viral entry into host cell);GO:0051603(BP:proteolysis involved in cellular protein catabolic process);GO:0097067(BP:cellular response to thyroid horm…	hsa:1508(CTSB)	hsa04142(Lysosome);hsa04140(Autophagy - animal);hsa04210(Apoptosis);hsa04621(NOD-like receptor signaling pathway);hsa04612(Antigen processing and presentation);hsa04924(Renin secretion)	Lysosomal	PF00112(Papain family cysteine protease);PF08127(Peptidase family C1 propeptide)
Q15833	Syntaxin-binding protein 2	STXBP2	Q15833	Q15833;A0A8V8TNF6;B4DY46;M0R0M7;M0R1A1;O00184;Q53GF4	STXBP2	Syntaxin-binding protein 2	STXB2_HUMAN	19	39601.2	35884.7	37742.9	22894.4	21417.5	22156	1.70351	0.016062	GO:0001909(BP:leukocyte mediated cytotoxicity);GO:0006886(BP:intracellular protein transport);GO:0006904(BP:vesicle docking involved in exocytosis);GO:0007269(BP:neurotransmitter secretion);GO:0016192(BP:vesicle-mediated transport);GO:0043304(BP:regulation of mast cell degranulation);GO:0043312(BP:neutrophil degranulation);GO:0005576(CC:extracellular region);GO:0005829(CC:cytosol);GO:0005886(CC:p…	hsa:6813		Cytoplasmic	PF00995(Sec1 family)
Q99720	Sigma non-opioid intracellular receptor 1	SIGMAR1	Q99720	Q99720;A0A7P0T9D5;A0A7P0TA12;A0A7P0Z4C2;A2A3U5;B4DR71	SIGMAR1	Sigma non-opioid intracellular receptor 1	SGMR1_HUMAN	3	40653.3	42978.6	41815.9	24459	24640.2	24549.6	1.70333	0.00453072	GO:0006869(BP:lipid transport);GO:0007399(BP:nervous system development);GO:0043523(BP:regulation of neuron apoptotic process);GO:0070207(BP:protein homotrimerization);GO:0005635(CC:nuclear envelope);GO:0005637(CC:nuclear inner membrane);GO:0005640(CC:nuclear outer membrane);GO:0005783(CC:endoplasmic reticulum);GO:0005789(CC:endoplasmic reticulum membrane);GO:0005811(CC:lipid droplet);GO:0005829(…	hsa:10280(SIGMAR1)	hsa05014(Amyotrophic lateral sclerosis);hsa05022(Pathways of neurodegeneration - multiple diseases)	Extracellular;PlasmaMembrane	PF04622(ERG2 and Sigma1 receptor like protein)
Q15233	Non-POU domain-containing octamer-binding protein	NONO	Q15233	Q15233;A0A0S2Z4Z9;A0A7I2V4J2;A0A7I2V4K9;A0A7I2V535;A0A7I2V5Y7;A0A7P0MRW0;A0A0S2Z4E7;A0A7I2V464;A0A7I2V4N2;A8K525;C9IZL7;C9J4X2;C9JYS8	NONO	Non-POU domain-containing octamer-binding protein	NONO_HUMAN	57	404456	396537	400496	231234	239448	235341	1.70177	0.00119103	GO:0002218(BP:activation of innate immune response);GO:0006281(BP:DNA repair);GO:0006310(BP:DNA recombination);GO:0006355(BP:regulation of transcription, DNA-templated);GO:0006397(BP:mRNA processing);GO:0007623(BP:circadian rhythm);GO:0008380(BP:RNA splicing);GO:0042752(BP:regulation of circadian rhythm);GO:0045087(BP:innate immune response);GO:0045892(BP:negative regulation of transcription, DNA…	hsa:4841		Nuclear	PF00076(RNA recognition motif);PF08075(NOPS (NUC059) domain)
Q9BQS7	Hephaestin	HEPH	Q9BQS7	Q9BQS7;A0A0C4DG76;E7ES21;Q1HE23;Q5JZ08;A0A804HIE6;A0A804HJ98;A0A804HK72;A0A804HKF4;Q5JZ07	HEPH	Hephaestin	HEPH_HUMAN	9	27103.3	28231.8	27667.5	14951.2	17609.9	16280.5	1.69942	0.0157064	GO:0006825(BP:copper ion transport);GO:0006826(BP:iron ion transport);GO:0034755(BP:iron ion transmembrane transport);GO:0005886(CC:plasma membrane);GO:0016323(CC:basolateral plasma membrane);GO:0048471(CC:perinuclear region of cytoplasm);GO:0004322(MF:ferroxidase activity);GO:0005507(MF:copper ion binding);GO:0008198(MF:ferrous iron binding);GO:0016491(MF:oxidoreductase activity)	hsa:9843(HEPH)	hsa00860(Porphyrin metabolism);hsa04978(Mineral absorption)	Cytoplasmic	PF07731(Multicopper oxidase);PF07732(Multicopper oxidase)
Q8IX12	Cell division cycle and apoptosis regulator protein 1	CCAR1	Q8IX12	Q8IX12;A0A0C4DGG8;F5H1H2;F5H2E6;F5H3E1	CCAR1	Cell division cycle and apoptosis regulator protein 1	CCAR1_HUMAN	25	39880.1	41429.4	40654.8	24225	23621.5	23923.2	1.69938	0.00245974	GO:0006511(BP:ubiquitin-dependent protein catabolic process);GO:0006915(BP:apoptotic process);GO:0007049(BP:cell cycle);GO:0008284(BP:positive regulation of cell population proliferation);GO:0016567(BP:protein ubiquitination);GO:0030335(BP:positive regulation of cell migration);GO:0043065(BP:positive regulation of apoptotic process);GO:0005634(CC:nucleus);GO:0005641(CC:nuclear envelope lumen);GO:…	hsa:55749		Nuclear	PF14443(DBC1);PF14444(S1-like);PF19257(BURAN domain);PF02037(SAP domain);PF19256(LAIKA domain)
P62875	DNA-directed RNA polymerases I, II, and III subunit RPABC5	POLR2L	P62875	P62875	POLR2L	DNA-directed RNA polymerases I, II, and III subunit RPABC5	RPAB5_HUMAN	2	24001.8	24809.9	24405.8	14313	14427.2	14370.1	1.69838	0.00164924	GO:0006356(BP:regulation of transcription by RNA polymerase I);GO:0006360(BP:transcription by RNA polymerase I);GO:0006366(BP:transcription by RNA polymerase II);GO:0042797(BP:tRNA transcription by RNA polymerase III);GO:0005634(CC:nucleus);GO:0005654(CC:nucleoplasm);GO:0005665(CC:RNA polymerase II, core complex);GO:0005666(CC:RNA polymerase III complex);GO:0005736(CC:RNA polymerase I complex);GO…	hsa:5441(POLR2L)	hsa03020(RNA polymerase);hsa03420(Nucleotide excision repair);hsa04623(Cytosolic DNA-sensing pathway);hsa05016(Huntington disease)	Nuclear	PF01194(RNA polymerases N / 8 kDa subunit)
Q29RF7	Sister chromatid cohesion protein PDS5 homolog A	PDS5A	Q29RF7	Q29RF7;G1UI16;B3KMN2;Q96DB6	PDS5A	Sister chromatid cohesion protein PDS5 homolog A	PDS5A_HUMAN	18	19236.1	19115.3	19175.7	11870.5	10775.4	11323	1.69353	0.00488501	GO:0007064(BP:mitotic sister chromatid cohesion);GO:0008156(BP:negative regulation of DNA replication);GO:0051301(BP:cell division);GO:0000775(CC:chromosome, centromeric region);GO:0000785(CC:chromatin);GO:0005634(CC:nucleus);GO:0005654(CC:nucleoplasm);GO:0005694(CC:chromosome);GO:0005829(CC:cytosol);GO:0005886(CC:plasma membrane)	hsa:23244(PDS5A)	hsa04110(Cell cycle)	Nuclear	PF20168(Sister chromatid cohesion protein PDS5 protein)
Q9Y2A9	N-acetyllactosaminide beta-1,3-N-acetylglucosaminyltransferase 3	B3GNT3	Q9Y2A9	Q9Y2A9;B3KQT5	B3GNT3	N-acetyllactosaminide beta-1,3-N-acetylglucosaminyltransferase 3	B3GN3_HUMAN	5	22074.8	22550.4	22312.6	13932.3	12426.1	13179.2	1.69302	0.00739399	GO:0006493(BP:protein O-linked glycosylation);GO:0016266(BP:O-glycan processing);GO:0018146(BP:keratan sulfate biosynthetic process);GO:0030311(BP:poly-N-acetyllactosamine biosynthetic process);GO:0000139(CC:Golgi membrane);GO:0005886(CC:plasma membrane);GO:0016020(CC:membrane);GO:0008457(MF:beta-galactosyl-N-acetylglucosaminylgalactosylglucosyl-ceramide beta-1,3-acetylglucosaminyltransferase act…	hsa:10331(B3GNT3)	hsa00512(Mucin type O-glycan biosynthesis);hsa00601(Glycosphingolipid biosynthesis - lacto and neolacto series)	Extracellular;PlasmaMembrane	PF01762(Galactosyltransferase)
P04155	Trefoil factor 1	TFF1	P04155	P04155	TFF1	Trefoil factor 1	TFF1_HUMAN	4	8936.98	9200.04	9068.51	6147.05	4569.92	5358.48	1.69236	0.0434316	GO:0005975(BP:carbohydrate metabolic process);GO:0008283(BP:cell population proliferation);GO:0008285(BP:negative regulation of cell population proliferation);GO:0010039(BP:response to iron ion);GO:0030154(BP:cell differentiation);GO:0030277(BP:maintenance of gastrointestinal epithelium);GO:0035902(BP:response to immobilization stress);GO:0043434(BP:response to peptide hormone);GO:0005576(CC:extr…	hsa:7031(TFF1)	hsa04915(Estrogen signaling pathway)	Extracellular	PF00088(Trefoil (P-type) domain)
O60925	Prefoldin subunit 1	PFDN1	O60925	O60925;E5RGS4	PFDN1	Prefoldin subunit 1	PFD1_HUMAN	4	83112.3	90620.7	86866.5	44804.7	57905.5	51355.1	1.69149	0.0423507	GO:0006457(BP:protein folding);GO:0061077(BP:chaperone-mediated protein folding);GO:1905907(BP:negative regulation of amyloid fibril formation);GO:0005737(CC:cytoplasm);GO:0016272(CC:prefoldin complex);GO:0001540(MF:amyloid-beta binding);GO:0044183(MF:protein folding chaperone);GO:0051082(MF:unfolded protein binding)	hsa:5201		Cytoplasmic	PF01920(Prefoldin subunit)
Q8N163	Cell cycle and apoptosis regulator protein 2	CCAR2	Q8N163	Q8N163;G3V119;B3KTJ9;E2PSM9;H0YB24	CCAR2	Cell cycle and apoptosis regulator protein 2	CCAR2_HUMAN	31	81878	79100.6	80489.3	44812.8	50373.9	47593.3	1.69119	0.0088089	GO:0006397(BP:mRNA processing);GO:0006974(BP:cellular response to DNA damage stimulus);GO:0007049(BP:cell cycle);GO:0008380(BP:RNA splicing);GO:0009411(BP:response to UV);GO:0016055(BP:Wnt signaling pathway);GO:0030308(BP:negative regulation of cell growth);GO:0031647(BP:regulation of protein stability);GO:0032435(BP:negative regulation of proteasomal ubiquitin-dependent protein catabolic process…	hsa:57805(CCAR2)	hsa04310(Wnt signaling pathway)	Cytoplasmic;Nuclear	PF19257(BURAN domain);PF14444(S1-like);PF19256(LAIKA domain);PF14443(DBC1)
P42704	Leucine-rich PPR motif-containing protein, mitochondrial	LRPPRC	P42704	P42704;E5KNY5;A0A0C4DG06;A0A804HHY9;A0A804HI14;A0A804HI40;A0A804HIG4;A0A804HIN4;A0A804HIQ7;A0A804HIV5;A0A804HJH8;A0A804HJZ1;A0A804HK02;A0A804HK30;A0A804HKI2;A0A804HKJ0;A0A804HKR3;A0A804HKR5;A0A804HKX0;A0A804HL40;A0A804HLG8;B4DSR0;B8ZZ38;C9JCA9	LRPPRC	Leucine-rich PPR motif-containing protein, mitochondrial	LPPRC_HUMAN	89	268738	279390	274064	162151	162301	162226	1.6894	0.00226066	GO:0000957(BP:mitochondrial RNA catabolic process);GO:0000961(BP:negative regulation of mitochondrial RNA catabolic process);GO:0047497(BP:mitochondrion transport along microtubule);GO:0051028(BP:mRNA transport);GO:0070129(BP:regulation of mitochondrial translation);GO:0000794(CC:condensed nuclear chromosome);GO:0005634(CC:nucleus);GO:0005637(CC:nuclear inner membrane);GO:0005640(CC:nuclear outer…	hsa:10128		Cytoplasmic	PF17177(Pentacotripeptide-repeat region of PRORP);PF01535(PPR repeat);PF13812(Pentatricopeptide repeat domain)
P63279	SUMO-conjugating enzyme UBC9	UBE2I	P63279	P63279;Q7KZS0;B0QYN7;A8K503;H3BPC4;H3BQQ9	UBE2I	SUMO-conjugating enzyme UBC9	UBC9_HUMAN	12	104096	99488.9	101792	56672.1	63938.4	60305.2	1.68795	0.0105816	GO:0000122(BP:negative regulation of transcription by RNA polymerase II);GO:0006511(BP:ubiquitin-dependent protein catabolic process);GO:0007059(BP:chromosome segregation);GO:0007084(BP:mitotic nuclear membrane reassembly);GO:0016925(BP:protein sumoylation);GO:0030335(BP:positive regulation of cell migration);GO:0036211(BP:protein modification process);GO:0043123(BP:positive regulation of I-kappa…	hsa:7329(UBE2I)	hsa03013(Nucleocytoplasmic transport);hsa04120(Ubiquitin mediated proteolysis);hsa04064(NF-kappa B signaling pathway);hsa05206(MicroRNAs in cancer)	Mitochondrial;Nuclear	PF00179(Ubiquitin-conjugating enzyme)
O00303	Eukaryotic translation initiation factor 3 subunit F	EIF3F	O00303	O00303;B3KSH1;B4DMT5;H0YDT6;B4DEW9	EIF3F	Eukaryotic translation initiation factor 3 subunit F	EIF3F_HUMAN	19	94701.1	99425.4	97063.2	60570	54487.6	57528.8	1.68721	0.00935455	GO:0001732(BP:formation of cytoplasmic translation initiation complex);GO:0006413(BP:translational initiation);GO:0016579(BP:protein deubiquitination);GO:0075522(BP:IRES-dependent viral translational initiation);GO:0005829(CC:cytosol);GO:0005852(CC:eukaryotic translation initiation factor 3 complex);GO:0016020(CC:membrane);GO:0016282(CC:eukaryotic 43S preinitiation complex);GO:0033290(CC:eukaryot…	hsa:8665		PlasmaMembrane;Nuclear	PF01398(JAB1/Mov34/MPN/PAD-1 ubiquitin protease);PF13012(Maintenance of mitochondrial structure and function)
P53999	Activated RNA polymerase II transcriptional coactivator p15	SUB1	P53999	P53999;Q6IBA2;B7Z1Z0;Q59G24;D6R970;D6RC37	SUB1	Activated RNA polymerase II transcriptional coactivator p15	TCP4_HUMAN	14	240344	218910	229627	140780	131969	136374	1.6838	0.0150909	GO:0001111(BP:promoter clearance from RNA polymerase II promoter);GO:0006357(BP:regulation of transcription by RNA polymerase II);GO:0051053(BP:negative regulation of DNA metabolic process);GO:0060261(BP:positive regulation of transcription initiation from RNA polymerase II promoter);GO:0060395(BP:SMAD protein signal transduction);GO:1905463(BP:negative regulation of DNA duplex unwinding);GO:0005…	hsa:10923		Nuclear	PF02229(Transcriptional Coactivator p15 (PC4))
O95433	Activator of 90 kDa heat shock protein ATPase homolog 1	AHSA1	O95433	O95433;G3V438;H0YJU2	AHSA1	Activator of 90 kDa heat shock protein ATPase homolog 1	AHSA1_HUMAN	18	100453	96392.4	98422.7	57300.5	59619.3	58459.9	1.68359	0.00340534	GO:0006457(BP:protein folding);GO:0032781(BP:positive regulation of ATP-dependent activity);GO:0005783(CC:endoplasmic reticulum);GO:0005829(CC:cytosol);GO:0070062(CC:extracellular exosome);GO:0001671(MF:ATPase activator activity);GO:0045296(MF:cadherin binding);GO:0051087(MF:chaperone binding);GO:0051879(MF:Hsp90 protein binding)	hsa:10598		Cytoplasmic	PF08327(Activator of Hsp90 ATPase homolog 1-like protein);PF09229(Activator of Hsp90 ATPase, N-terminal)
P33991	DNA replication licensing factor MCM4	MCM4	P33991	P33991;A0A3B3IS57;A0A3B3IT92;A0A3B3IU45;B3KMX0;B4DLA6;E5RG31;A4FS09	MCM4	DNA replication licensing factor MCM4	MCM4_HUMAN	28	36578.5	37333.1	36955.8	23128.3	20826.9	21977.6	1.68152	0.00647321	GO:0000727(BP:double-strand break repair via break-induced replication);GO:0006260(BP:DNA replication);GO:0006268(BP:DNA unwinding involved in DNA replication);GO:0006271(BP:DNA strand elongation involved in DNA replication);GO:0030174(BP:regulation of DNA-templated DNA replication initiation);GO:1902975(BP:mitotic DNA replication initiation);GO:0000781(CC:chromosome, telomeric region);GO:0005634…	hsa:4173(MCM4)	hsa03030(DNA replication);hsa04110(Cell cycle)	Nuclear	PF17855(MCM AAA-lid domain);PF00493(MCM P-loop domain);PF17207(MCM OB domain);PF14551(MCM N-terminal domain);PF21128(MCM4, winged helix domain)
P38159	RNA-binding motif protein, X chromosome	RBMX	P38159	P38159;Q96E39;B3KRG5;B4E352;H3BUY5;Q2VIN3	RBMX	RNA-binding motif protein, X chromosome	RBMX_HUMAN	37	359142	349466	354304	218602	202887	210744	1.6812	0.00410603	GO:0000381(BP:regulation of alternative mRNA splicing, via spliceosome);GO:0000398(BP:mRNA splicing, via spliceosome);GO:0001649(BP:osteoblast differentiation);GO:0006366(BP:transcription by RNA polymerase II);GO:0006509(BP:membrane protein ectodomain proteolysis);GO:0045944(BP:positive regulation of transcription by RNA polymerase II);GO:0048025(BP:negative regulation of mRNA splicing, via splic…	hsa:27316(RBMX)	hsa03040(Spliceosome)	Nuclear	PF00076(RNA recognition motif);PF08081(RBM1CTR (NUC064) family)
P27708	CAD protein	CAD	P27708	P27708;F8VPD4;Q53SY7	CAD	CAD protein	PYR1_HUMAN	43	52809	54566.1	53687.6	30873.3	33018.4	31945.8	1.68058	0.00404181	GO:0001889(BP:liver development);GO:0006207(BP:'de novo' pyrimidine nucleobase biosynthetic process);GO:0006225(BP:UDP biosynthetic process);GO:0006228(BP:UTP biosynthetic process);GO:0006541(BP:glutamine metabolic process);GO:0006805(BP:xenobiotic metabolic process);GO:0007507(BP:heart development);GO:0007565(BP:female pregnancy);GO:0007595(BP:lactation);GO:0014075(BP:response to amine);GO:00181…	hsa:790(CAD)	hsa01240(Biosynthesis of cofactors);hsa00240(Pyrimidine metabolism);hsa00250(Alanine, aspartate and glutamate metabolism);hsa00220(Arginine biosynthesis)	Cytoplasmic	PF02729(Aspartate/ornithine carbamoyltransferase, carbamoyl-P binding domain);PF00988(Carbamoyl-phosphate synthase small chain, CPSase domain);PF02786(Carbamoyl-phosphate synthase L chain, ATP binding domain);PF02142(MGS-like domain);PF00117(Glutamine amidotransferase class-I);PF01979(Amidohydrolase family);PF02787(Carbamoyl-phosphate synthetase large chain, oligomerisation domain);PF00185(Aspart…
[truncated: 4,046 more rows]

## Sheet: Metastasis vs. Normal
Protein	Protein Description	Gene Name	PG.ProteinGroups	PG.ProteinAccessions	PG.Genes	PG.ProteinDescriptions	PG.ProteinNames	SequenceNumber	N0-M-1	N0-M-2	average N0-M	N0-N-1	N0-N-2	average N0-N	N0-M/N0-N	t test p value	GO annotations	KO(Name)	Pathways	Subcellular localization	Domain
[truncated: 4,153 more rows]

## Sheet: Clinicopathological Features
ID	Sex	Age	T stage	N stage	LNR	Metastasis	Location	Histology	Differentiation	LVI	PNI	Size (cm)	MMR	CEA	CA19.9	Neoadjuvant Therapy	Adjuvant chemotherapy	Survival status	OS (month)	Progresion
[truncated: 12 more rows]
